# Supplementary material for: The human PTGR1 gene expression is controlled by TE-derived Z-DNA forming sequence cooperating with miR-6867-5p
Source: Sci Rep. 2024 Feb 27;14:4723. doi: 10.1038/s41598-024-55332-x (PMC10899170; doi:10.1038/s41598-024-55332-x)
Supplement: Supplementary file 4 — Supplementary Information 4. [file 41598_2024_55332_MOESM4_ESM.xlsx]

## Sheet: Z-DNA___RepeatMasker
	Supplementary Table 1. Overlapping regions between ZFSs and REs. Potential ZFSs and REs in the human genome were identified by Beknazarov's data set and the Repeatmasker program, respectively. A value of 1 or more indicates the presence of ZFSs predicted by each model, while 0 indicates their absence.
	UCSC genes track (GRCh37/hg19 assembly)
	Annotation of Z-DNA						RepeatMasker
	Chr	Start	End	DeepZ	ZDNA	ZHunt	Chr	Start	End	Repeat	Class of the repeat	Dir
	chr1	9885	10697	1	0	0	chr1	10001	10468	(CCCTAA)n	Simple_repeat	+
	chr1	50482	50513	0	0	1	chr1	50482	50513	(TG)n	Simple_repeat	+
	chr1	62240	62256	0	0	1	chr1	62232	62256	(CA)n	Simple_repeat	+
	chr1	82214	82224	0	0	1	chr1	81694	82270	L1M5	LINE/L1	+
	chr1	97033	97051	0	0	1	chr1	97014	97068	(TG)n	Simple_repeat	+
	chr1	104161	104185	0	0	1	chr1	104161	104199	(CA)n	Simple_repeat	+
	chr1	104187	104199	0	0	1	chr1	104161	104199	(CA)n	Simple_repeat	+
	chr1	109573	109614	0	0	1	chr1	109565	109614	(TG)n	Simple_repeat	+
	chr1	114545	114557	0	0	1	chr1	114202	114666	L1ME3E	LINE/L1	+
	chr1	114563	114572	0	0	1	chr1	114202	114666	L1ME3E	LINE/L1	+
	chr1	123101	123111	0	0	1	chr1	123086	123131	(TA)n	Simple_repeat	+
	chr1	153995	154004	0	0	1	chr1	153736	154035	MER21C	LTR/ERVL	+
	chr1	159008	159031	0	0	1	chr1	158998	159031	(CA)n	Simple_repeat	+
	chr1	243368	243386	0	0	1	chr1	243349	243403	(TG)n	Simple_repeat	+
	chr1	250478	250500	0	0	1	chr1	250478	250514	(CA)n	Simple_repeat	+
	chr1	250502	250514	0	0	1	chr1	250478	250514	(CA)n	Simple_repeat	+
	chr1	255894	255908	0	0	1	chr1	255886	255929	(TG)n	Simple_repeat	+
	chr1	255910	255929	0	0	1	chr1	255886	255929	(TG)n	Simple_repeat	+
	chr1	340213	340225	0	0	1	chr1	340195	340249	(CATATA)n	Simple_repeat	+
	chr1	404659	404707	0	0	1	chr1	404659	404707	(TG)n	Simple_repeat	+
	chr1	411847	411865	0	0	1	chr1	411830	411884	(CA)n	Simple_repeat	+
	chr1	422396	422435	0	0	1	chr1	422396	422435	(CA)n	Simple_repeat	+
	chr1	425530	425556	0	0	1	chr1	425530	425555	(CA)n	Simple_repeat	+
	chr1	436949	436958	0	0	1	chr1	436944	437118	(CA)n	Simple_repeat	+
	chr1	437053	437062	0	0	1	chr1	436944	437118	(CA)n	Simple_repeat	+
	chr1	447682	447702	0	0	1	chr1	447586	448022	L1MD3	LINE/L1	+
	chr1	448020	448031	0	0	1	chr1	447586	448022	L1MD3	LINE/L1	+
	chr1	448020	448031	0	0	1	chr1	448023	448062	(CA)n	Simple_repeat	+
	chr1	448044	448062	0	0	1	chr1	448023	448062	(CA)n	Simple_repeat	+
	chr1	449123	449133	0	0	1	chr1	448711	449273	L1MD3	LINE/L1	+
	chr1	450585	450594	0	0	1	chr1	450557	450686	L1MD3	LINE/L1	+
	chr1	451321	451330	0	0	1	chr1	451172	451337	(TG)n	Simple_repeat	+
	chr1	451435	451444	0	0	1	chr1	451372	451907	(TG)n	Simple_repeat	+
	chr1	451537	451546	0	0	1	chr1	451372	451907	(TG)n	Simple_repeat	+
	chr1	451637	451646	0	0	1	chr1	451372	451907	(TG)n	Simple_repeat	+
	chr1	451755	451764	0	0	1	chr1	451372	451907	(TG)n	Simple_repeat	+
	chr1	451806	451815	0	0	1	chr1	451372	451907	(TG)n	Simple_repeat	+
	chr1	452020	452029	0	0	1	chr1	451943	452121	(TG)n	Simple_repeat	+
	chr1	452129	452141	0	0	1	chr1	452068	452224	(TATATG)n	Simple_repeat	+
	chr1	452193	452203	0	0	1	chr1	452068	452224	(TATATG)n	Simple_repeat	+
	chr1	454920	454929	0	0	1	chr1	454912	455001	Charlie9	DNA/hAT-Charlie	+
	chr1	459297	459307	0	0	1	chr1	459246	459306	(TG)n	Simple_repeat	+
	chr1	461224	461234	0	0	1	chr1	460478	461273	MER4D1	LTR/ERV1	+
	chr1	524182	524192	0	0	1	chr1	524183	524243	(CA)n	Simple_repeat	+
	chr1	524234	524243	0	0	1	chr1	524183	524243	(CA)n	Simple_repeat	+
	chr1	531578	531588	0	0	1	chr1	531557	531713	(CATATA)n	Simple_repeat	+
	chr1	531640	531652	0	0	1	chr1	531557	531713	(CATATA)n	Simple_repeat	+
	chr1	531752	531761	0	0	1	chr1	531660	532004	(CA)n	Simple_repeat	+
	chr1	531966	531975	0	0	1	chr1	531660	532004	(CA)n	Simple_repeat	+
	chr1	532017	532026	0	0	1	chr1	532021	532386	(CA)n	Simple_repeat	+
	chr1	532119	532128	0	0	1	chr1	532021	532386	(CA)n	Simple_repeat	+
	chr1	532219	532228	0	0	1	chr1	532021	532386	(CA)n	Simple_repeat	+
	chr1	532326	532335	0	0	1	chr1	532021	532386	(CA)n	Simple_repeat	+
	chr1	532440	532449	0	0	1	chr1	532433	532593	(CA)n	Simple_repeat	+
	chr1	535329	535347	0	0	1	chr1	535329	535368	(TG)n	Simple_repeat	+
	chr1	535360	535371	0	0	1	chr1	535329	535368	(TG)n	Simple_repeat	+
	chr1	546821	546830	0	0	1	chr1	546661	546835	(TG)n	Simple_repeat	+
	chr1	546923	546932	0	0	1	chr1	546862	547041	(TG)n	Simple_repeat	+
	chr1	547027	547036	0	0	1	chr1	546862	547041	(TG)n	Simple_repeat	+
	chr1	547131	547140	0	0	1	chr1	547090	547249	(TG)n	Simple_repeat	+
	chr1	547235	547244	0	0	1	chr1	547090	547249	(TG)n	Simple_repeat	+
	chr1	547443	547452	0	0	1	chr1	547402	547561	(TG)n	Simple_repeat	+
	chr1	547547	547556	0	0	1	chr1	547402	547561	(TG)n	Simple_repeat	+
	chr1	551839	551849	0	0	1	chr1	551413	552069	LTR9B	LTR/ERV1	+
	chr1	559051	559079	0	0	1	chr1	559052	559079	(TG)n	Simple_repeat	+
	chr1	562162	562201	0	0	1	chr1	562162	562201	(TG)n	Simple_repeat	+
	chr1	578602	578620	0	0	1	chr1	578583	578637	(TG)n	Simple_repeat	+
	chr1	585764	585806	0	0	1	chr1	585764	585806	(CA)n	Simple_repeat	+
	chr1	587417	587427	0	0	1	chr1	586903	587477	L1M4	LINE/L1	+
	chr1	591812	591823	0	0	1	chr1	591775	591848	(TA)n	Simple_repeat	+
	chr1	592470	592484	0	0	1	chr1	592335	592513	L1ME3B	LINE/L1	+
	chr1	603432	603442	0	0	1	chr1	603404	603889	L1PA8A	LINE/L1	+
	chr1	649438	649448	0	0	1	chr1	649371	649468	(TA)n	Simple_repeat	+
	chr1	689685	689694	0	0	1	chr1	689426	689725	MER21C	LTR/ERVL	+
	chr1	694837	694878	0	0	1	chr1	694827	694878	(CA)n	Simple_repeat	+
	chr1	726849	727057	1	0	0	chr1	726114	727026	(GAATG)n	Satellite	+
	chr1	735819	735832	0	0	1	chr1	735790	736288	L1PA7	LINE/L1	+
	chr1	755204	755213	0	0	1	chr1	755111	755328	MER44D	DNA/TcMar-Tigger	+
	chr1	774689	774698	0	0	1	chr1	772892	775596	L1M4b	LINE/L1	+
	chr1	774703	774712	0	0	1	chr1	772892	775596	L1M4b	LINE/L1	+
	chr1	774745	774754	0	0	1	chr1	772892	775596	L1M4b	LINE/L1	+
	chr1	774759	774768	0	0	1	chr1	772892	775596	L1M4b	LINE/L1	+
	chr1	774773	774782	0	0	1	chr1	772892	775596	L1M4b	LINE/L1	+
	chr1	774801	774810	0	0	1	chr1	772892	775596	L1M4b	LINE/L1	+
	chr1	774815	774824	0	0	1	chr1	772892	775596	L1M4b	LINE/L1	+
	chr1	774843	774852	0	0	1	chr1	772892	775596	L1M4b	LINE/L1	+
	chr1	774857	774866	0	0	1	chr1	772892	775596	L1M4b	LINE/L1	+
	chr1	774885	774894	0	0	1	chr1	772892	775596	L1M4b	LINE/L1	+
	chr1	774899	774908	0	0	1	chr1	772892	775596	L1M4b	LINE/L1	+
	chr1	774913	774924	0	0	1	chr1	772892	775596	L1M4b	LINE/L1	+
	chr1	774927	774936	0	0	1	chr1	772892	775596	L1M4b	LINE/L1	+
	chr1	774955	774964	0	0	1	chr1	772892	775596	L1M4b	LINE/L1	+
	chr1	774969	774978	0	0	1	chr1	772892	775596	L1M4b	LINE/L1	+
	chr1	774983	774992	0	0	1	chr1	772892	775596	L1M4b	LINE/L1	+
	chr1	774997	775006	0	0	1	chr1	772892	775596	L1M4b	LINE/L1	+
	chr1	790690	790699	0	0	1	chr1	790591	790735	(TATG)n	Simple_repeat	+
	chr1	790903	790913	0	0	1	chr1	790755	790942	(TG)n	Simple_repeat	+
	chr1	840032	840251	1	0	0	chr1	840007	840189	(CCG)n	Simple_repeat	+
	chr1	885490	885499	0	0	1	chr1	885453	885546	(CA)n	Simple_repeat	+
	chr1	885522	885536	0	0	1	chr1	885453	885546	(CA)n	Simple_repeat	+
	chr1	885594	885604	0	0	1	chr1	885548	885761	(CA)n	Simple_repeat	+
	chr1	885649	885658	0	0	1	chr1	885548	885761	(CA)n	Simple_repeat	+
	chr1	885783	885797	0	0	1	chr1	885786	886163	(CA)n	Simple_repeat	+
	chr1	885895	885907	0	0	1	chr1	885786	886163	(CA)n	Simple_repeat	+
	chr1	885949	885959	0	0	1	chr1	885786	886163	(CA)n	Simple_repeat	+
	chr1	886038	886051	0	0	1	chr1	885786	886163	(CA)n	Simple_repeat	+
	chr1	886078	886092	0	0	1	chr1	885786	886163	(CA)n	Simple_repeat	+
	chr1	894548	894874	1	0	0	chr1	894685	894732	(CCCCG)n	Simple_repeat	+
	chr1	904702	904723	0	0	1	chr1	904695	904763	(TG)n	Simple_repeat	+
	chr1	904758	904769	0	0	1	chr1	904695	904763	(TG)n	Simple_repeat	+
	chr1	904799	904808	0	0	1	chr1	904789	904966	(TG)n	Simple_repeat	+
	chr1	904818	904829	0	0	1	chr1	904789	904966	(TG)n	Simple_repeat	+
	chr1	904869	904878	0	0	1	chr1	904789	904966	(TG)n	Simple_repeat	+
	chr1	904903	904917	0	0	1	chr1	904789	904966	(TG)n	Simple_repeat	+
	chr1	904919	904931	0	0	1	chr1	904789	904966	(TG)n	Simple_repeat	+
	chr1	904983	904996	0	0	1	chr1	904969	905009	(TATG)n	Simple_repeat	+
	chr1	905021	905035	0	0	1	chr1	905015	905189	(TG)n	Simple_repeat	+
	chr1	905047	905061	0	0	1	chr1	905015	905189	(TG)n	Simple_repeat	+
	chr1	905154	905164	0	0	1	chr1	905015	905189	(TG)n	Simple_repeat	+
	chr1	905184	905193	0	0	1	chr1	905015	905189	(TG)n	Simple_repeat	+
	chr1	905184	905193	0	0	1	chr1	905191	905293	(CATG)n	Simple_repeat	+
	chr1	905235	905248	0	0	1	chr1	905191	905293	(CATG)n	Simple_repeat	+
	chr1	905284	905296	0	0	1	chr1	905191	905293	(CATG)n	Simple_repeat	+
	chr1	962603	962614	0	0	1	chr1	962603	962648	(TG)n	Simple_repeat	+
	chr1	962621	962633	0	0	1	chr1	962603	962648	(TG)n	Simple_repeat	+
	chr1	962641	962655	0	0	1	chr1	962603	962648	(TG)n	Simple_repeat	+
	chr1	965010	965027	0	0	1	chr1	965010	965333	(TG)n	Simple_repeat	+
	chr1	965052	965069	0	0	1	chr1	965010	965333	(TG)n	Simple_repeat	+
	chr1	965091	965102	0	0	1	chr1	965010	965333	(TG)n	Simple_repeat	+
	chr1	965124	965138	0	0	1	chr1	965010	965333	(TG)n	Simple_repeat	+
	chr1	965164	965174	0	0	1	chr1	965010	965333	(TG)n	Simple_repeat	+
	chr1	965203	965219	0	0	1	chr1	965010	965333	(TG)n	Simple_repeat	+
	chr1	965244	965255	0	0	1	chr1	965010	965333	(TG)n	Simple_repeat	+
	chr1	965277	965293	0	0	1	chr1	965010	965333	(TG)n	Simple_repeat	+
	chr1	965320	965335	0	0	1	chr1	965010	965333	(TG)n	Simple_repeat	+
	chr1	965362	965379	0	0	1	chr1	965362	965541	(TG)n	Simple_repeat	+
	chr1	965404	965415	0	0	1	chr1	965362	965541	(TG)n	Simple_repeat	+
	chr1	965442	965457	0	0	1	chr1	965362	965541	(TG)n	Simple_repeat	+
	chr1	965482	965499	0	0	1	chr1	965362	965541	(TG)n	Simple_repeat	+
	chr1	965524	965543	0	0	1	chr1	965362	965541	(TG)n	Simple_repeat	+
	chr1	965639	965655	0	0	1	chr1	965639	965811	(TG)n	Simple_repeat	+
	chr1	965682	965695	0	0	1	chr1	965639	965811	(TG)n	Simple_repeat	+
	chr1	965717	965731	0	0	1	chr1	965639	965811	(TG)n	Simple_repeat	+
	chr1	965758	965775	0	0	1	chr1	965639	965811	(TG)n	Simple_repeat	+
	chr1	965797	965813	0	0	1	chr1	965639	965811	(TG)n	Simple_repeat	+
	chr1	965950	965961	0	0	1	chr1	965950	966121	(TG)n	Simple_repeat	+
	chr1	965983	965999	0	0	1	chr1	965950	966121	(TG)n	Simple_repeat	+
	chr1	966028	966041	0	0	1	chr1	965950	966121	(TG)n	Simple_repeat	+
	chr1	966063	966077	0	0	1	chr1	965950	966121	(TG)n	Simple_repeat	+
	chr1	966104	966123	0	0	1	chr1	965950	966121	(TG)n	Simple_repeat	+
	chr1	966148	966169	0	0	1	chr1	966148	966167	(TG)n	Simple_repeat	+
	chr1	966227	966243	0	0	1	chr1	966227	966401	(TG)n	Simple_repeat	+
	chr1	966270	966283	0	0	1	chr1	966227	966401	(TG)n	Simple_repeat	+
	chr1	966305	966321	0	0	1	chr1	966227	966401	(TG)n	Simple_repeat	+
	chr1	966348	966363	0	0	1	chr1	966227	966401	(TG)n	Simple_repeat	+
	chr1	966392	966403	0	0	1	chr1	966227	966401	(TG)n	Simple_repeat	+
	chr1	966431	966444	0	0	1	chr1	966431	966517	(TG)n	Simple_repeat	+
	chr1	966468	966485	0	0	1	chr1	966431	966517	(TG)n	Simple_repeat	+
	chr1	966506	966519	0	0	1	chr1	966431	966517	(TG)n	Simple_repeat	+
	chr1	966541	966552	0	0	1	chr1	966531	966704	(TG)n	Simple_repeat	+
	chr1	966581	966592	0	0	1	chr1	966531	966704	(TG)n	Simple_repeat	+
	chr1	966624	966635	0	0	1	chr1	966531	966704	(TG)n	Simple_repeat	+
	chr1	966674	966683	0	0	1	chr1	966531	966704	(TG)n	Simple_repeat	+
	chr1	975932	976289	1	0	0	chr1	976263	976333	(CGGGG)n	Simple_repeat	+
	chr1	987673	987682	0	0	1	chr1	987634	987870	(TG)n	Simple_repeat	+
	chr1	987752	987763	0	0	1	chr1	987634	987870	(TG)n	Simple_repeat	+
	chr1	987778	987788	0	0	1	chr1	987634	987870	(TG)n	Simple_repeat	+
	chr1	987813	987822	0	0	1	chr1	987634	987870	(TG)n	Simple_repeat	+
	chr1	987833	987844	0	0	1	chr1	987634	987870	(TG)n	Simple_repeat	+
	chr1	987894	987911	0	0	1	chr1	987885	987939	(TG)n	Simple_repeat	+
	chr1	987966	987978	0	0	1	chr1	987954	988188	(TG)n	Simple_repeat	+
	chr1	988030	988041	0	0	1	chr1	987954	988188	(TG)n	Simple_repeat	+
	chr1	988123	988133	0	0	1	chr1	987954	988188	(TG)n	Simple_repeat	+
	chr1	988123	988133	0	0	1	chr1	988125	988305	(CGTG)n	Simple_repeat	+
	chr1	988152	988162	0	0	1	chr1	987954	988188	(TG)n	Simple_repeat	+
	chr1	988152	988162	0	0	1	chr1	988125	988305	(CGTG)n	Simple_repeat	+
	chr1	988327	988337	0	0	1	chr1	988264	988436	(TG)n	Simple_repeat	+
	chr1	988389	988398	0	0	1	chr1	988264	988436	(TG)n	Simple_repeat	+
	chr1	988389	988398	0	0	1	chr1	988367	988467	(CGTG)n	Simple_repeat	+
	chr1	988419	988428	0	0	1	chr1	988264	988436	(TG)n	Simple_repeat	+
	chr1	988419	988428	0	0	1	chr1	988367	988467	(CGTG)n	Simple_repeat	+
	chr1	991707	991719	0	0	1	chr1	991715	991859	(TG)n	Simple_repeat	+
	chr1	991739	991751	0	0	1	chr1	991715	991859	(TG)n	Simple_repeat	+
	chr1	991789	991801	0	0	1	chr1	991715	991859	(TG)n	Simple_repeat	+
	chr1	991840	991849	0	0	1	chr1	991715	991859	(TG)n	Simple_repeat	+
	chr1	991851	991860	0	0	1	chr1	991715	991859	(TG)n	Simple_repeat	+
	chr1	991871	991883	0	0	1	chr1	991871	991963	(CGTG)n	Simple_repeat	+
	chr1	991901	991910	0	0	1	chr1	991871	991963	(CGTG)n	Simple_repeat	+
	chr1	991943	991953	0	0	1	chr1	991871	991963	(CGTG)n	Simple_repeat	+
	chr1	991955	991964	0	0	1	chr1	991871	991963	(CGTG)n	Simple_repeat	+
	chr1	991989	992003	0	0	1	chr1	991977	992139	(TG)n	Simple_repeat	+
	chr1	992005	992014	0	0	1	chr1	991977	992139	(TG)n	Simple_repeat	+
	chr1	992057	992066	0	0	1	chr1	991977	992139	(TG)n	Simple_repeat	+
	chr1	992091	992100	0	0	1	chr1	991977	992139	(TG)n	Simple_repeat	+
	chr1	992111	992140	0	0	1	chr1	991977	992139	(TG)n	Simple_repeat	+
	chr1	998975	998986	0	0	1	chr1	998981	999067	(TG)n	Simple_repeat	+
	chr1	999026	999041	0	0	1	chr1	998981	999067	(TG)n	Simple_repeat	+
	chr1	999042	999068	0	0	1	chr1	998981	999067	(TG)n	Simple_repeat	+
	chr1	1041844	1041854	0	0	1	chr1	1041613	1041983	L1M3	LINE/L1	+
	chr1	1047646	1047655	0	0	1	chr1	1047424	1047780	MER50	LTR/ERV1	+
	chr1	1051539	1051762	1	0	0	chr1	1051522	1051549	GC_rich	Low_complexity	+
	chr1	1051539	1051762	1	0	0	chr1	1051616	1051653	GC_rich	Low_complexity	+
	chr1	1058884	1058894	0	0	1	chr1	1058876	1059207	(CA)n	Simple_repeat	+
	chr1	1058896	1058906	0	0	1	chr1	1058876	1059207	(CA)n	Simple_repeat	+
	chr1	1058929	1058938	0	0	1	chr1	1058876	1059207	(CA)n	Simple_repeat	+
	chr1	1058939	1058948	0	0	1	chr1	1058876	1059207	(CA)n	Simple_repeat	+
	chr1	1058950	1058960	0	0	1	chr1	1058876	1059207	(CA)n	Simple_repeat	+
	chr1	1058962	1058974	0	0	1	chr1	1058876	1059207	(CA)n	Simple_repeat	+
	chr1	1058976	1058986	0	0	1	chr1	1058876	1059207	(CA)n	Simple_repeat	+
	chr1	1059017	1059027	0	0	1	chr1	1058876	1059207	(CA)n	Simple_repeat	+
	chr1	1059073	1059083	0	0	1	chr1	1058876	1059207	(CA)n	Simple_repeat	+
	chr1	1059086	1059095	0	0	1	chr1	1058876	1059207	(CA)n	Simple_repeat	+
	chr1	1059197	1059207	0	0	1	chr1	1058876	1059207	(CA)n	Simple_repeat	+
	chr1	1059322	1059332	0	0	1	chr1	1059292	1059629	(CA)n	Simple_repeat	+
	chr1	1059401	1059413	0	0	1	chr1	1059292	1059629	(CA)n	Simple_repeat	+
	chr1	1059415	1059425	0	0	1	chr1	1059292	1059629	(CA)n	Simple_repeat	+
	chr1	1059434	1059444	0	0	1	chr1	1059292	1059629	(CA)n	Simple_repeat	+
	chr1	1059484	1059494	0	0	1	chr1	1059292	1059629	(CA)n	Simple_repeat	+
	chr1	1059532	1059542	0	0	1	chr1	1059292	1059629	(CA)n	Simple_repeat	+
	chr1	1059558	1059568	0	0	1	chr1	1059292	1059629	(CA)n	Simple_repeat	+
	chr1	1059582	1059592	0	0	1	chr1	1059292	1059629	(CA)n	Simple_repeat	+
	chr1	1059620	1059629	0	0	1	chr1	1059292	1059629	(CA)n	Simple_repeat	+
	chr1	1112425	1112434	0	0	1	chr1	1112367	1112552	(TG)n	Simple_repeat	+
	chr1	1112441	1112454	0	0	1	chr1	1112367	1112552	(TG)n	Simple_repeat	+
	chr1	1112461	1112471	0	0	1	chr1	1112367	1112552	(TG)n	Simple_repeat	+
	chr1	1112480	1112491	0	0	1	chr1	1112367	1112552	(TG)n	Simple_repeat	+
	chr1	1112542	1112554	0	0	1	chr1	1112367	1112552	(TG)n	Simple_repeat	+
	chr1	1112661	1112677	0	0	1	chr1	1112564	1112693	(TG)n	Simple_repeat	+
	chr1	1158313	1158323	0	0	1	chr1	1158305	1158581	(CA)n	Simple_repeat	+
	chr1	1158341	1158354	0	0	1	chr1	1158305	1158581	(CA)n	Simple_repeat	+
	chr1	1158411	1158421	0	0	1	chr1	1158305	1158581	(CA)n	Simple_repeat	+
	chr1	1158440	1158450	0	0	1	chr1	1158305	1158581	(CA)n	Simple_repeat	+
	chr1	1158459	1158469	0	0	1	chr1	1158305	1158581	(CA)n	Simple_repeat	+
	chr1	1158487	1158500	0	0	1	chr1	1158305	1158581	(CA)n	Simple_repeat	+
	chr1	1158509	1158519	0	0	1	chr1	1158305	1158581	(CA)n	Simple_repeat	+
	chr1	1158563	1158581	0	0	1	chr1	1158305	1158581	(CA)n	Simple_repeat	+
	chr1	1161421	1161433	0	0	1	chr1	1161414	1161610	L1MC3	LINE/L1	+
	chr1	1165277	1165290	0	0	1	chr1	1165248	1165321	(CA)n	Simple_repeat	+
	chr1	1167213	1167654	3	0	1	chr1	1167641	1167759	(CGCGG)n	Simple_repeat	+
	chr1	1167667	1167678	1	0	0	chr1	1167641	1167759	(CGCGG)n	Simple_repeat	+
	chr1	1167864	1168111	1	0	0	chr1	1167902	1167923	GC_rich	Low_complexity	+
	chr1	1194390	1194405	0	0	1	chr1	1194392	1194557	(CGTG)n	Simple_repeat	+
	chr1	1194429	1194443	0	0	1	chr1	1194392	1194557	(CGTG)n	Simple_repeat	+
	chr1	1194444	1194455	0	0	1	chr1	1194392	1194557	(CGTG)n	Simple_repeat	+
	chr1	1194466	1194480	0	0	1	chr1	1194392	1194557	(CGTG)n	Simple_repeat	+
	chr1	1194481	1194490	0	0	1	chr1	1194392	1194557	(CGTG)n	Simple_repeat	+
	chr1	1194501	1194515	0	0	1	chr1	1194392	1194557	(CGTG)n	Simple_repeat	+
	chr1	1194526	1194541	0	0	1	chr1	1194392	1194557	(CGTG)n	Simple_repeat	+
	chr1	1194580	1194590	0	0	1	chr1	1194572	1194766	(CGTG)n	Simple_repeat	+
	chr1	1194635	1194649	0	0	1	chr1	1194572	1194766	(CGTG)n	Simple_repeat	+
	chr1	1194672	1194691	0	0	1	chr1	1194572	1194766	(CGTG)n	Simple_repeat	+
	chr1	1194716	1194728	0	0	1	chr1	1194572	1194766	(CGTG)n	Simple_repeat	+
	chr1	1194755	1194764	0	0	1	chr1	1194572	1194766	(CGTG)n	Simple_repeat	+
	chr1	1200944	1200972	0	0	1	chr1	1200945	1201029	(TG)n	Simple_repeat	+
	chr1	1200984	1201029	0	0	1	chr1	1200945	1201029	(TG)n	Simple_repeat	+
	chr1	1232132	1232144	0	0	1	chr1	1232123	1232334	(CACG)n	Simple_repeat	+
	chr1	1232145	1232156	0	0	1	chr1	1232123	1232334	(CACG)n	Simple_repeat	+
	chr1	1232196	1232218	0	0	1	chr1	1232123	1232334	(CACG)n	Simple_repeat	+
	chr1	1232252	1232264	0	0	1	chr1	1232123	1232334	(CACG)n	Simple_repeat	+
	chr1	1232265	1232276	0	0	1	chr1	1232123	1232334	(CACG)n	Simple_repeat	+
	chr1	1232310	1232322	0	0	1	chr1	1232123	1232334	(CACG)n	Simple_repeat	+
	chr1	1232325	1232334	0	0	1	chr1	1232123	1232334	(CACG)n	Simple_repeat	+
	chr1	1242036	1242051	0	0	1	chr1	1242047	1242131	(CA)n	Simple_repeat	+
	chr1	1243681	1244153	5	0	2	chr1	1243915	1243947	GC_rich	Low_complexity	+
	chr1	1265070	1265082	0	0	1	chr1	1265015	1265190	(TG)n	Simple_repeat	+
	chr1	1265450	1265461	0	0	1	chr1	1265439	1265586	(CGTG)n	Simple_repeat	+
	chr1	1265524	1265534	0	0	1	chr1	1265439	1265586	(CGTG)n	Simple_repeat	+
	chr1	1265576	1265586	0	0	1	chr1	1265439	1265586	(CGTG)n	Simple_repeat	+
	chr1	1276141	1276150	0	0	1	chr1	1276145	1276330	(CACG)n	Simple_repeat	+
	chr1	1276159	1276171	0	0	1	chr1	1276145	1276330	(CACG)n	Simple_repeat	+
	chr1	1276200	1276210	0	0	1	chr1	1276145	1276330	(CACG)n	Simple_repeat	+
	chr1	1276212	1276223	0	0	1	chr1	1276145	1276330	(CACG)n	Simple_repeat	+
	chr1	1276270	1276283	0	0	1	chr1	1276145	1276330	(CACG)n	Simple_repeat	+
	chr1	1276287	1276298	0	0	1	chr1	1276145	1276330	(CACG)n	Simple_repeat	+
	chr1	1276300	1276309	0	0	1	chr1	1276145	1276330	(CACG)n	Simple_repeat	+
	chr1	1276318	1276330	0	0	1	chr1	1276145	1276330	(CACG)n	Simple_repeat	+
	chr1	1276383	1276393	0	0	1	chr1	1276336	1276613	(CA)n	Simple_repeat	+
	chr1	1276412	1276424	0	0	1	chr1	1276336	1276613	(CA)n	Simple_repeat	+
	chr1	1276428	1276437	0	0	1	chr1	1276336	1276613	(CA)n	Simple_repeat	+
	chr1	1276446	1276458	0	0	1	chr1	1276336	1276613	(CA)n	Simple_repeat	+
	chr1	1276488	1276500	0	0	1	chr1	1276336	1276613	(CA)n	Simple_repeat	+
	chr1	1276516	1276526	0	0	1	chr1	1276336	1276613	(CA)n	Simple_repeat	+
	chr1	1276554	1276567	0	0	1	chr1	1276336	1276613	(CA)n	Simple_repeat	+
	chr1	1276570	1276582	0	0	1	chr1	1276336	1276613	(CA)n	Simple_repeat	+
	chr1	1276584	1276605	0	0	1	chr1	1276336	1276613	(CA)n	Simple_repeat	+
	chr1	1276671	1276680	0	0	1	chr1	1276671	1276847	(CA)n	Simple_repeat	+
	chr1	1276685	1276694	0	0	1	chr1	1276671	1276847	(CA)n	Simple_repeat	+
	chr1	1276824	1276834	0	0	1	chr1	1276671	1276847	(CA)n	Simple_repeat	+
	chr1	1276836	1276854	0	0	1	chr1	1276671	1276847	(CA)n	Simple_repeat	+
	chr1	1276929	1276952	0	0	1	chr1	1276921	1276947	(CA)n	Simple_repeat	+
	chr1	1290912	1291192	1	0	0	chr1	1290944	1290975	GC_rich	Low_complexity	+
	chr1	1296241	1296254	0	0	1	chr1	1296231	1296406	(CA)n	Simple_repeat	+
	chr1	1296375	1296386	0	0	1	chr1	1296231	1296406	(CA)n	Simple_repeat	+
	chr1	1296461	1296472	0	0	1	chr1	1296452	1296610	(CA)n	Simple_repeat	+
	chr1	1370751	1371193	7	0	3	chr1	1371075	1371098	(CGAG)n	Simple_repeat	+
	chr1	1407046	1407326	3	0	1	chr1	1407307	1407364	GC_rich	Low_complexity	+
	chr1	1407338	1407369	1	0	0	chr1	1407307	1407364	GC_rich	Low_complexity	+
	chr1	1414644	1414653	0	0	1	chr1	1414634	1414811	(CA)n	Simple_repeat	+
	chr1	1414671	1414682	0	0	1	chr1	1414634	1414811	(CA)n	Simple_repeat	+
	chr1	1414728	1414738	0	0	1	chr1	1414634	1414811	(CA)n	Simple_repeat	+
	chr1	1414752	1414761	0	0	1	chr1	1414634	1414811	(CA)n	Simple_repeat	+
	chr1	1414752	1414761	0	0	1	chr1	1414749	1414916	(CACG)n	Simple_repeat	+
	chr1	1414776	1414787	0	0	1	chr1	1414634	1414811	(CA)n	Simple_repeat	+
	chr1	1414776	1414787	0	0	1	chr1	1414749	1414916	(CACG)n	Simple_repeat	+
	chr1	1414791	1414800	0	0	1	chr1	1414634	1414811	(CA)n	Simple_repeat	+
	chr1	1414791	1414800	0	0	1	chr1	1414749	1414916	(CACG)n	Simple_repeat	+
	chr1	1414841	1414853	0	0	1	chr1	1414749	1414916	(CACG)n	Simple_repeat	+
	chr1	1414857	1414869	0	0	1	chr1	1414749	1414916	(CACG)n	Simple_repeat	+
	chr1	1414923	1414938	0	0	1	chr1	1414888	1415055	(CA)n	Simple_repeat	+
	chr1	1415018	1415029	0	0	1	chr1	1414888	1415055	(CA)n	Simple_repeat	+
	chr1	1415168	1415177	0	0	1	chr1	1415087	1415406	(CA)n	Simple_repeat	+
	chr1	1415231	1415240	0	0	1	chr1	1415087	1415406	(CA)n	Simple_repeat	+
	chr1	1415245	1415255	0	0	1	chr1	1415087	1415406	(CA)n	Simple_repeat	+
	chr1	1415279	1415288	0	0	1	chr1	1415087	1415406	(CA)n	Simple_repeat	+
	chr1	1415290	1415301	0	0	1	chr1	1415087	1415406	(CA)n	Simple_repeat	+
	chr1	1415325	1415334	0	0	1	chr1	1415087	1415406	(CA)n	Simple_repeat	+
	chr1	1415347	1415360	0	0	1	chr1	1415087	1415406	(CA)n	Simple_repeat	+
	chr1	1415368	1415379	0	0	1	chr1	1415087	1415406	(CA)n	Simple_repeat	+
	chr1	1415437	1415447	0	0	1	chr1	1415428	1415612	(CA)n	Simple_repeat	+
	chr1	1415461	1415474	0	0	1	chr1	1415428	1415612	(CA)n	Simple_repeat	+
	chr1	1415483	1415493	0	0	1	chr1	1415428	1415612	(CA)n	Simple_repeat	+
	chr1	1415602	1415612	0	0	1	chr1	1415428	1415612	(CA)n	Simple_repeat	+
	chr1	1440309	1440335	0	0	1	chr1	1440309	1440330	(TG)n	Simple_repeat	+
	chr1	1447706	1447735	1	0	0	chr1	1447691	1447756	GC_rich	Low_complexity	+
	chr1	1453311	1453320	0	0	1	chr1	1453302	1453484	(CACG)n	Simple_repeat	+
	chr1	1453337	1453349	0	0	1	chr1	1453302	1453484	(CACG)n	Simple_repeat	+
	chr1	1453395	1453405	0	0	1	chr1	1453302	1453484	(CACG)n	Simple_repeat	+
	chr1	1453395	1453405	0	0	1	chr1	1453397	1453575	(CA)n	Simple_repeat	+
	chr1	1453438	1453447	0	0	1	chr1	1453302	1453484	(CACG)n	Simple_repeat	+
	chr1	1453438	1453447	0	0	1	chr1	1453397	1453575	(CA)n	Simple_repeat	+
	chr1	1453449	1453460	0	0	1	chr1	1453302	1453484	(CACG)n	Simple_repeat	+
	chr1	1453449	1453460	0	0	1	chr1	1453397	1453575	(CA)n	Simple_repeat	+
	chr1	1453464	1453473	0	0	1	chr1	1453302	1453484	(CACG)n	Simple_repeat	+
	chr1	1453464	1453473	0	0	1	chr1	1453397	1453575	(CA)n	Simple_repeat	+
	chr1	1453618	1453633	0	0	1	chr1	1453604	1453775	(CA)n	Simple_repeat	+
	chr1	1453637	1453650	0	0	1	chr1	1453604	1453775	(CA)n	Simple_repeat	+
	chr1	1453673	1453684	0	0	1	chr1	1453604	1453775	(CA)n	Simple_repeat	+
	chr1	1453731	1453741	0	0	1	chr1	1453604	1453775	(CA)n	Simple_repeat	+
	chr1	1453746	1453755	0	0	1	chr1	1453604	1453775	(CA)n	Simple_repeat	+
	chr1	1453766	1453775	0	0	1	chr1	1453604	1453775	(CA)n	Simple_repeat	+
	chr1	1453799	1453810	0	0	1	chr1	1453800	1453989	(CA)n	Simple_repeat	+
	chr1	1453874	1453884	0	0	1	chr1	1453800	1453989	(CA)n	Simple_repeat	+
	chr1	1453911	1453920	0	0	1	chr1	1453800	1453989	(CA)n	Simple_repeat	+
	chr1	1453926	1453935	0	0	1	chr1	1453800	1453989	(CA)n	Simple_repeat	+
	chr1	1453951	1453964	0	0	1	chr1	1453800	1453989	(CA)n	Simple_repeat	+
	chr1	1454047	1454070	0	0	1	chr1	1454047	1454070	(CA)n	Simple_repeat	+
	chr1	1474372	1474385	0	0	1	chr1	1474196	1474377	MIRb	SINE/MIR	+
	chr1	1499766	1499791	0	0	1	chr1	1499766	1499789	(CACG)n	Simple_repeat	+
	chr1	1512978	1512989	0	0	1	chr1	1512657	1514352	MER52A	LTR/ERV1	+
	chr1	1515017	1515029	0	0	1	chr1	1515008	1515065	(CATATA)n	Simple_repeat	+
	chr1	1515063	1515072	0	0	1	chr1	1515008	1515065	(CATATA)n	Simple_repeat	+
	chr1	1535082	1535092	0	0	1	chr1	1535081	1535111	GC_rich	Low_complexity	+
	chr1	1578397	1578406	0	0	1	chr1	1578132	1579574	L1M4c	LINE/L1	+
	chr1	1585272	1585316	0	0	1	chr1	1585272	1585316	(CA)n	Simple_repeat	+
	chr1	1628289	1628298	0	0	1	chr1	1628267	1628321	(TG)n	Simple_repeat	+
	chr1	1628375	1628385	0	0	1	chr1	1628362	1628486	(TG)n	Simple_repeat	+
	chr1	1628456	1628467	0	0	1	chr1	1628362	1628486	(TG)n	Simple_repeat	+
	chr1	1641607	1641616	0	0	1	chr1	1641342	1642789	L1M4c	LINE/L1	+
	chr1	1675026	1675040	0	0	1	chr1	1675005	1675165	L1M5	LINE/L1	+
	chr1	1677414	1677987	1	0	0	chr1	1677615	1677634	(T)n	Simple_repeat	+
	chr1	1680991	1681000	0	0	1	chr1	1680971	1681023	(TG)n	Simple_repeat	+
	chr1	1681079	1681090	0	0	1	chr1	1681062	1681109	(TG)n	Simple_repeat	+
	chr1	1702515	1702529	0	0	1	chr1	1702496	1703234	L1M4	LINE/L1	+
	chr1	1705116	1705169	0	0	1	chr1	1705116	1705169	(TG)n	Simple_repeat	+
	chr1	1705591	1705603	0	0	1	chr1	1705527	1705664	L1MCa	LINE/L1	+
	chr1	1705612	1705628	0	0	1	chr1	1705527	1705664	L1MCa	LINE/L1	+
	chr1	1706700	1706711	0	0	1	chr1	1706616	1706719	L1M4	LINE/L1	+
	chr1	1711107	1711131	0	0	1	chr1	1711107	1711131	(TG)n	Simple_repeat	+
	chr1	1733684	1733693	0	0	1	chr1	1733263	1733925	L1MEb	LINE/L1	+
	chr1	1743847	1743868	0	0	1	chr1	1743833	1743868	(CA)n	Simple_repeat	+
	chr1	1760314	1760324	0	0	1	chr1	1760314	1760352	(CA)n	Simple_repeat	+
	chr1	1760334	1760352	0	0	1	chr1	1760314	1760352	(CA)n	Simple_repeat	+
	chr1	1771970	1771992	0	0	1	chr1	1771970	1771998	(CA)n	Simple_repeat	+
	chr1	1774059	1774068	0	0	1	chr1	1773909	1774239	L1MB5	LINE/L1	+
	chr1	1774075	1774084	0	0	1	chr1	1773909	1774239	L1MB5	LINE/L1	+
	chr1	1777264	1777313	0	0	1	chr1	1777261	1777311	(CA)n	Simple_repeat	+
	chr1	1792730	1792739	0	0	1	chr1	1792615	1792883	AluJr4	SINE/Alu	+
	chr1	1822455	1822752	3	0	1	chr1	1822436	1822483	(CCG)n	Simple_repeat	+
	chr1	1822455	1822752	3	0	1	chr1	1822711	1822745	GC_rich	Low_complexity	+
	chr1	1865821	1865830	0	0	1	chr1	1865768	1865917	(TATG)n	Simple_repeat	+
	chr1	1865843	1865854	0	0	1	chr1	1865768	1865917	(TATG)n	Simple_repeat	+
	chr1	1865998	1866009	0	0	1	chr1	1866004	1866155	(TG)n	Simple_repeat	+
	chr1	1866032	1866041	0	0	1	chr1	1866004	1866155	(TG)n	Simple_repeat	+
	chr1	1866043	1866053	0	0	1	chr1	1866004	1866155	(TG)n	Simple_repeat	+
	chr1	1866066	1866077	0	0	1	chr1	1866004	1866155	(TG)n	Simple_repeat	+
	chr1	1866100	1866111	0	0	1	chr1	1866004	1866155	(TG)n	Simple_repeat	+
	chr1	1866202	1866213	0	0	1	chr1	1866195	1866349	(TATG)n	Simple_repeat	+
	chr1	1866236	1866247	0	0	1	chr1	1866195	1866349	(TATG)n	Simple_repeat	+
	chr1	1866300	1866316	0	0	1	chr1	1866195	1866349	(TATG)n	Simple_repeat	+
	chr1	1866334	1866345	0	0	1	chr1	1866195	1866349	(TATG)n	Simple_repeat	+
	chr1	1866402	1866411	0	0	1	chr1	1866375	1866553	(TG)n	Simple_repeat	+
	chr1	1866434	1866445	0	0	1	chr1	1866375	1866553	(TG)n	Simple_repeat	+
	chr1	1866464	1866475	0	0	1	chr1	1866375	1866553	(TG)n	Simple_repeat	+
	chr1	1866498	1866509	0	0	1	chr1	1866375	1866553	(TG)n	Simple_repeat	+
	chr1	1866566	1866577	0	0	1	chr1	1866572	1866716	(TG)n	Simple_repeat	+
	chr1	1866600	1866611	0	0	1	chr1	1866572	1866716	(TG)n	Simple_repeat	+
	chr1	1866634	1866643	0	0	1	chr1	1866572	1866716	(TG)n	Simple_repeat	+
	chr1	1866661	1866672	0	0	1	chr1	1866572	1866716	(TG)n	Simple_repeat	+
	chr1	1866695	1866706	0	0	1	chr1	1866572	1866716	(TG)n	Simple_repeat	+
	chr1	1866695	1866706	0	0	1	chr1	1866688	1866854	(TATG)n	Simple_repeat	+
	chr1	1866797	1866808	0	0	1	chr1	1866688	1866854	(TATG)n	Simple_repeat	+
	chr1	1866936	1866947	0	0	1	chr1	1866924	1867041	(TATG)n	Simple_repeat	+
	chr1	1866963	1866974	0	0	1	chr1	1866924	1867041	(TATG)n	Simple_repeat	+
	chr1	1866995	1867004	0	0	1	chr1	1866924	1867041	(TATG)n	Simple_repeat	+
	chr1	1867005	1867016	0	0	1	chr1	1866924	1867041	(TATG)n	Simple_repeat	+
	chr1	1867307	1867327	0	0	1	chr1	1867307	1867326	(CA)n	Simple_repeat	+
	chr1	1869360	1869371	0	0	1	chr1	1869353	1869962	(CA)n	Simple_repeat	+
	chr1	1869512	1869523	0	0	1	chr1	1869353	1869962	(CA)n	Simple_repeat	+
	chr1	1869774	1869786	0	0	1	chr1	1869353	1869962	(CA)n	Simple_repeat	+
	chr1	1869882	1869892	0	0	1	chr1	1869353	1869962	(CA)n	Simple_repeat	+
	chr1	1869904	1869915	0	0	1	chr1	1869353	1869962	(CA)n	Simple_repeat	+
	chr1	1869984	1869996	0	0	1	chr1	1869988	1870079	(CA)n	Simple_repeat	+
	chr1	1869998	1870011	0	0	1	chr1	1869988	1870079	(CA)n	Simple_repeat	+
	chr1	1870072	1870081	0	0	1	chr1	1869988	1870079	(CA)n	Simple_repeat	+
	chr1	1870638	1870651	0	0	1	chr1	1870516	1870665	(TG)n	Simple_repeat	+
	chr1	1870654	1870666	0	0	1	chr1	1870516	1870665	(TG)n	Simple_repeat	+
	chr1	1877297	1877320	0	0	1	chr1	1877297	1877477	(TG)n	Simple_repeat	+
	chr1	1877326	1877337	0	0	1	chr1	1877297	1877477	(TG)n	Simple_repeat	+
	chr1	1877338	1877347	0	0	1	chr1	1877297	1877477	(TG)n	Simple_repeat	+
	chr1	1877367	1877384	0	0	1	chr1	1877297	1877477	(TG)n	Simple_repeat	+
	chr1	1877406	1877415	0	0	1	chr1	1877297	1877477	(TG)n	Simple_repeat	+
	chr1	1877450	1877466	0	0	1	chr1	1877297	1877477	(TG)n	Simple_repeat	+
	chr1	1877467	1877477	0	0	1	chr1	1877297	1877477	(TG)n	Simple_repeat	+
	chr1	1877483	1877494	0	0	1	chr1	1877483	1877608	(CGTG)n	Simple_repeat	+
	chr1	1877573	1877590	0	0	1	chr1	1877483	1877608	(CGTG)n	Simple_repeat	+
	chr1	1877592	1877608	0	0	1	chr1	1877483	1877608	(CGTG)n	Simple_repeat	+
	chr1	1892265	1892274	0	0	1	chr1	1891800	1892971	L1MEd	LINE/L1	+
	chr1	1902349	1902378	0	0	1	chr1	1902359	1902535	(CA)n	Simple_repeat	+
	chr1	1902416	1902444	0	0	1	chr1	1902359	1902535	(CA)n	Simple_repeat	+
	chr1	1902475	1902494	0	0	1	chr1	1902359	1902535	(CA)n	Simple_repeat	+
	chr1	1902499	1902511	0	0	1	chr1	1902359	1902535	(CA)n	Simple_repeat	+
	chr1	1902537	1902556	0	0	1	chr1	1902549	1902897	(CA)n	Simple_repeat	+
	chr1	1902561	1902576	0	0	1	chr1	1902549	1902897	(CA)n	Simple_repeat	+
	chr1	1902613	1902628	0	0	1	chr1	1902549	1902897	(CA)n	Simple_repeat	+
	chr1	1902658	1902669	0	0	1	chr1	1902549	1902897	(CA)n	Simple_repeat	+
	chr1	1902671	1902680	0	0	1	chr1	1902549	1902897	(CA)n	Simple_repeat	+
	chr1	1902697	1902706	0	0	1	chr1	1902549	1902897	(CA)n	Simple_repeat	+
	chr1	1902715	1902730	0	0	1	chr1	1902549	1902897	(CA)n	Simple_repeat	+
	chr1	1902771	1902790	0	0	1	chr1	1902549	1902897	(CA)n	Simple_repeat	+
	chr1	1902799	1902810	0	0	1	chr1	1902549	1902897	(CA)n	Simple_repeat	+
	chr1	1902819	1902838	0	0	1	chr1	1902549	1902897	(CA)n	Simple_repeat	+
	chr1	1902855	1902866	0	0	1	chr1	1902549	1902897	(CA)n	Simple_repeat	+
	chr1	1902872	1902886	0	0	1	chr1	1902549	1902897	(CA)n	Simple_repeat	+
	chr1	1920737	1920746	0	0	1	chr1	1920582	1920898	LTR18B	LTR/ERVL	+
	chr1	1930474	1930486	0	0	1	chr1	1930346	1930973	L1MEe	LINE/L1	+
	chr1	1935224	1935384	1	0	0	chr1	1935362	1935383	GC_rich	Low_complexity	+
	chr1	1973484	1973495	0	0	1	chr1	1973475	1973665	(TG)n	Simple_repeat	+
	chr1	1973496	1973505	0	0	1	chr1	1973475	1973665	(TG)n	Simple_repeat	+
	chr1	1973513	1973522	0	0	1	chr1	1973475	1973665	(TG)n	Simple_repeat	+
	chr1	1973560	1973571	0	0	1	chr1	1973475	1973665	(TG)n	Simple_repeat	+
	chr1	1973630	1973646	0	0	1	chr1	1973475	1973665	(TG)n	Simple_repeat	+
	chr1	1973648	1973660	0	0	1	chr1	1973475	1973665	(TG)n	Simple_repeat	+
	chr1	1975411	1975433	0	0	1	chr1	1975415	1975723	(CA)n	Simple_repeat	+
	chr1	1975445	1975456	0	0	1	chr1	1975415	1975723	(CA)n	Simple_repeat	+
	chr1	1975552	1975562	0	0	1	chr1	1975415	1975723	(CA)n	Simple_repeat	+
	chr1	1975581	1975592	0	0	1	chr1	1975415	1975723	(CA)n	Simple_repeat	+
	chr1	1975606	1975618	0	0	1	chr1	1975415	1975723	(CA)n	Simple_repeat	+
	chr1	1975666	1975676	0	0	1	chr1	1975415	1975723	(CA)n	Simple_repeat	+
	chr1	1975696	1975716	0	0	1	chr1	1975415	1975723	(CA)n	Simple_repeat	+
	chr1	1976633	1976644	0	0	1	chr1	1976629	1976701	(CA)n	Simple_repeat	+
	chr1	1977008	1977018	0	0	1	chr1	1977009	1977149	(CA)n	Simple_repeat	+
	chr1	1977082	1977092	0	0	1	chr1	1977009	1977149	(CA)n	Simple_repeat	+
	chr1	1998329	1998338	0	0	1	chr1	1998214	1998342	AluSz6	SINE/Alu	+
	chr1	2050153	2050194	0	0	1	chr1	2050153	2050194	(TG)n	Simple_repeat	+
	chr1	2091672	2091711	0	0	1	chr1	2091672	2091711	(TG)n	Simple_repeat	+
	chr1	2104295	2104307	0	0	1	chr1	2104290	2104461	(CGTG)n	Simple_repeat	+
	chr1	2104310	2104325	0	0	1	chr1	2104290	2104461	(CGTG)n	Simple_repeat	+
	chr1	2104340	2104352	0	0	1	chr1	2104290	2104461	(CGTG)n	Simple_repeat	+
	chr1	2104355	2104370	0	0	1	chr1	2104290	2104461	(CGTG)n	Simple_repeat	+
	chr1	2104385	2104397	0	0	1	chr1	2104290	2104461	(CGTG)n	Simple_repeat	+
	chr1	2104400	2104415	0	0	1	chr1	2104290	2104461	(CGTG)n	Simple_repeat	+
	chr1	2104430	2104442	0	0	1	chr1	2104290	2104461	(CGTG)n	Simple_repeat	+
	chr1	2104447	2104461	0	0	1	chr1	2104290	2104461	(CGTG)n	Simple_repeat	+
	chr1	2139341	2139413	5	0	2	chr1	2139349	2139394	(TG)n	Simple_repeat	+
	chr1	2139341	2139413	5	0	2	chr1	2139396	2139471	(CGTG)n	Simple_repeat	+
	chr1	2139448	2139459	0	0	1	chr1	2139396	2139471	(CGTG)n	Simple_repeat	+
	chr1	2162403	2162414	0	0	1	chr1	2162398	2162432	(TG)n	Simple_repeat	+
	chr1	2162425	2162437	0	0	1	chr1	2162398	2162432	(TG)n	Simple_repeat	+
	chr1	2173389	2173411	0	0	1	chr1	2173385	2173438	(TG)n	Simple_repeat	+
	chr1	2209166	2209175	0	0	1	chr1	2209169	2209410	(CACG)n	Simple_repeat	+
	chr1	2209206	2209223	0	0	1	chr1	2209169	2209410	(CACG)n	Simple_repeat	+
	chr1	2209235	2209244	0	0	1	chr1	2209169	2209410	(CACG)n	Simple_repeat	+
	chr1	2209252	2209262	0	0	1	chr1	2209169	2209410	(CACG)n	Simple_repeat	+
	chr1	2209294	2209308	0	0	1	chr1	2209169	2209410	(CACG)n	Simple_repeat	+
	chr1	2209321	2209330	0	0	1	chr1	2209169	2209410	(CACG)n	Simple_repeat	+
	chr1	2209394	2209410	0	0	1	chr1	2209169	2209410	(CACG)n	Simple_repeat	+
	chr1	2277269	2277294	0	0	1	chr1	2277269	2277294	(CA)n	Simple_repeat	+
	chr1	2279935	2280410	19	0	9	chr1	2280059	2280233	(CACG)n	Simple_repeat	+
	chr1	2279935	2280410	19	0	9	chr1	2280251	2280350	(CA)n	Simple_repeat	+
	chr1	2303597	2303614	0	0	1	chr1	2303365	2303603	L1MB7	LINE/L1	+
	chr1	2303673	2303682	0	0	1	chr1	2303620	2303736	(CA)n	Simple_repeat	+
	chr1	2303709	2303718	0	0	1	chr1	2303620	2303736	(CA)n	Simple_repeat	+
	chr1	2303723	2303733	0	0	1	chr1	2303620	2303736	(CA)n	Simple_repeat	+
	chr1	2356652	2356665	0	0	1	chr1	2356654	2356773	(CA)n	Simple_repeat	+
	chr1	2362572	2362606	0	0	1	chr1	2362572	2362601	(TG)n	Simple_repeat	+
	chr1	2362691	2362714	0	0	1	chr1	2362691	2362809	(CGTG)n	Simple_repeat	+
	chr1	2362766	2362787	0	0	1	chr1	2362691	2362809	(CGTG)n	Simple_repeat	+
	chr1	2369124	2369139	0	0	1	chr1	2369117	2369296	(CA)n	Simple_repeat	+
	chr1	2369171	2369181	0	0	1	chr1	2369117	2369296	(CA)n	Simple_repeat	+
	chr1	2369194	2369206	0	0	1	chr1	2369117	2369296	(CA)n	Simple_repeat	+
	chr1	2369279	2369296	0	0	1	chr1	2369117	2369296	(CA)n	Simple_repeat	+
	chr1	2412362	2412581	9	0	4	chr1	2412439	2412553	(CA)n	Simple_repeat	+
	chr1	2467760	2467776	0	0	1	chr1	2467751	2467808	(CA)n	Simple_repeat	+
	chr1	2468423	2468443	0	0	1	chr1	2468429	2468620	(TG)n	Simple_repeat	+
	chr1	2468461	2468471	0	0	1	chr1	2468429	2468620	(TG)n	Simple_repeat	+
	chr1	2468478	2468489	0	0	1	chr1	2468429	2468620	(TG)n	Simple_repeat	+
	chr1	2468504	2468517	0	0	1	chr1	2468429	2468620	(TG)n	Simple_repeat	+
	chr1	2468528	2468541	0	0	1	chr1	2468429	2468620	(TG)n	Simple_repeat	+
	chr1	2468560	2468569	0	0	1	chr1	2468429	2468620	(TG)n	Simple_repeat	+
	chr1	2468576	2468585	0	0	1	chr1	2468429	2468620	(TG)n	Simple_repeat	+
	chr1	2468606	2468622	0	0	1	chr1	2468429	2468620	(TG)n	Simple_repeat	+
	chr1	2506276	2506286	0	0	1	chr1	2505908	2506594	L1ME1	LINE/L1	+
	chr1	2532516	2532530	0	0	1	chr1	2532148	2533458	L1M5	LINE/L1	+
	chr1	2539863	2539874	0	0	1	chr1	2539858	2540126	(CA)n	Simple_repeat	+
	chr1	2539891	2539900	0	0	1	chr1	2539858	2540126	(CA)n	Simple_repeat	+
	chr1	2540066	2540075	0	0	1	chr1	2539858	2540126	(CA)n	Simple_repeat	+
	chr1	2540087	2540096	0	0	1	chr1	2539858	2540126	(CA)n	Simple_repeat	+
	chr1	2540196	2540205	0	0	1	chr1	2540110	2540279	(CATA)n	Simple_repeat	+
	chr1	2540207	2540216	0	0	1	chr1	2540110	2540279	(CATA)n	Simple_repeat	+
	chr1	2540474	2540520	0	0	1	chr1	2540345	2540520	(CA)n	Simple_repeat	+
	chr1	2561701	2561710	0	0	1	chr1	2561701	2561869	(TG)n	Simple_repeat	+
	chr1	2561792	2561805	0	0	1	chr1	2561701	2561869	(TG)n	Simple_repeat	+
	chr1	2561829	2561845	0	0	1	chr1	2561701	2561869	(TG)n	Simple_repeat	+
	chr1	2561885	2561898	0	0	1	chr1	2561887	2561957	(TG)n	Simple_repeat	+
	chr1	2561912	2561940	0	0	1	chr1	2561887	2561957	(TG)n	Simple_repeat	+
	chr1	2561944	2561959	0	0	1	chr1	2561887	2561957	(TG)n	Simple_repeat	+
	chr1	2562018	2562033	0	0	1	chr1	2561991	2562160	(TG)n	Simple_repeat	+
	chr1	2562037	2562046	0	0	1	chr1	2561991	2562160	(TG)n	Simple_repeat	+
	chr1	2562057	2562069	0	0	1	chr1	2561991	2562160	(TG)n	Simple_repeat	+
	chr1	2562077	2562094	0	0	1	chr1	2561991	2562160	(TG)n	Simple_repeat	+
	chr1	2562113	2562129	0	0	1	chr1	2561991	2562160	(TG)n	Simple_repeat	+
	chr1	2562135	2562152	0	0	1	chr1	2561991	2562160	(TG)n	Simple_repeat	+
	chr1	2562212	2562224	0	0	1	chr1	2562187	2562536	(TG)n	Simple_repeat	+
	chr1	2562229	2562242	0	0	1	chr1	2562187	2562536	(TG)n	Simple_repeat	+
	chr1	2562248	2562263	0	0	1	chr1	2562187	2562536	(TG)n	Simple_repeat	+
	chr1	2562288	2562298	0	0	1	chr1	2562187	2562536	(TG)n	Simple_repeat	+
	chr1	2562304	2562313	0	0	1	chr1	2562187	2562536	(TG)n	Simple_repeat	+
	chr1	2562331	2562343	0	0	1	chr1	2562187	2562536	(TG)n	Simple_repeat	+
	chr1	2562347	2562356	0	0	1	chr1	2562187	2562536	(TG)n	Simple_repeat	+
	chr1	2562367	2562376	0	0	1	chr1	2562187	2562536	(TG)n	Simple_repeat	+
	chr1	2562381	2562397	0	0	1	chr1	2562187	2562536	(TG)n	Simple_repeat	+
	chr1	2562403	2562420	0	0	1	chr1	2562187	2562536	(TG)n	Simple_repeat	+
	chr1	2562437	2562449	0	0	1	chr1	2562187	2562536	(TG)n	Simple_repeat	+
	chr1	2562469	2562478	0	0	1	chr1	2562187	2562536	(TG)n	Simple_repeat	+
	chr1	2562480	2562501	0	0	1	chr1	2562187	2562536	(TG)n	Simple_repeat	+
	chr1	2562525	2562540	0	0	1	chr1	2562187	2562536	(TG)n	Simple_repeat	+
	chr1	2704855	2704865	0	0	1	chr1	2704848	2705010	(TG)n	Simple_repeat	+
	chr1	2704918	2704927	0	0	1	chr1	2704848	2705010	(TG)n	Simple_repeat	+
	chr1	2704964	2704974	0	0	1	chr1	2704848	2705010	(TG)n	Simple_repeat	+
	chr1	2704986	2705000	0	0	1	chr1	2704848	2705010	(TG)n	Simple_repeat	+
	chr1	2705001	2705011	0	0	1	chr1	2704848	2705010	(TG)n	Simple_repeat	+
	chr1	2735276	2735288	0	0	1	chr1	2735187	2735369	(TG)n	Simple_repeat	+
	chr1	2735876	2735885	0	0	1	chr1	2735864	2736408	(CA)n	Simple_repeat	+
	chr1	2735907	2735918	0	0	1	chr1	2735864	2736408	(CA)n	Simple_repeat	+
	chr1	2736020	2736029	0	0	1	chr1	2735864	2736408	(CA)n	Simple_repeat	+
	chr1	2736076	2736086	0	0	1	chr1	2735864	2736408	(CA)n	Simple_repeat	+
	chr1	2736120	2736130	0	0	1	chr1	2735864	2736408	(CA)n	Simple_repeat	+
	chr1	2736148	2736161	0	0	1	chr1	2735864	2736408	(CA)n	Simple_repeat	+
	chr1	2736183	2736192	0	0	1	chr1	2735864	2736408	(CA)n	Simple_repeat	+
	chr1	2736206	2736215	0	0	1	chr1	2735864	2736408	(CA)n	Simple_repeat	+
	chr1	2736219	2736228	0	0	1	chr1	2735864	2736408	(CA)n	Simple_repeat	+
	chr1	2736230	2736240	0	0	1	chr1	2735864	2736408	(CA)n	Simple_repeat	+
	chr1	2736246	2736255	0	0	1	chr1	2735864	2736408	(CA)n	Simple_repeat	+
	chr1	2736274	2736290	0	0	1	chr1	2735864	2736408	(CA)n	Simple_repeat	+
	chr1	2736334	2736345	0	0	1	chr1	2735864	2736408	(CA)n	Simple_repeat	+
	chr1	2736352	2736364	0	0	1	chr1	2735864	2736408	(CA)n	Simple_repeat	+
	chr1	2741457	2741506	0	0	1	chr1	2741453	2741506	(TG)n	Simple_repeat	+
	chr1	2757396	2757467	3	0	1	chr1	2757393	2757536	(TG)n	Simple_repeat	+
	chr1	2757494	2757504	0	0	1	chr1	2757393	2757536	(TG)n	Simple_repeat	+
	chr1	2757510	2757520	0	0	1	chr1	2757393	2757536	(TG)n	Simple_repeat	+
	chr1	2757528	2757546	0	0	1	chr1	2757393	2757536	(TG)n	Simple_repeat	+
	chr1	2757528	2757546	0	0	1	chr1	2757538	2757639	LTR52	LTR/ERVL	+
	chr1	2767125	2767134	0	0	1	chr1	2766554	2767276	Tigger7	DNA/TcMar-Tigger	+
	chr1	2797500	2797514	0	0	1	chr1	2797502	2797619	(CACG)n	Simple_repeat	+
	chr1	2797520	2797529	0	0	1	chr1	2797502	2797619	(CACG)n	Simple_repeat	+
	chr1	2797564	2797573	0	0	1	chr1	2797502	2797619	(CACG)n	Simple_repeat	+
	chr1	2797586	2797596	0	0	1	chr1	2797502	2797619	(CACG)n	Simple_repeat	+
	chr1	2797607	2797619	0	0	1	chr1	2797502	2797619	(CACG)n	Simple_repeat	+
	chr1	2800625	2800643	0	0	1	chr1	2800625	2800782	(CGTG)n	Simple_repeat	+
	chr1	2800645	2800658	0	0	1	chr1	2800625	2800782	(CGTG)n	Simple_repeat	+
	chr1	2800665	2800676	0	0	1	chr1	2800625	2800782	(CGTG)n	Simple_repeat	+
	chr1	2800691	2800701	0	0	1	chr1	2800625	2800782	(CGTG)n	Simple_repeat	+
	chr1	2800702	2800712	0	0	1	chr1	2800625	2800782	(CGTG)n	Simple_repeat	+
	chr1	2810202	2810211	0	0	1	chr1	2810032	2810211	(CA)n	Simple_repeat	+
	chr1	2813034	2813043	0	0	1	chr1	2813035	2813215	(CA)n	Simple_repeat	+
	chr1	2813045	2813056	0	0	1	chr1	2813035	2813215	(CA)n	Simple_repeat	+
	chr1	2813057	2813067	0	0	1	chr1	2813035	2813215	(CA)n	Simple_repeat	+
	chr1	2813077	2813089	0	0	1	chr1	2813035	2813215	(CA)n	Simple_repeat	+
	chr1	2813090	2813099	0	0	1	chr1	2813035	2813215	(CA)n	Simple_repeat	+
	chr1	2813101	2813116	0	0	1	chr1	2813035	2813215	(CA)n	Simple_repeat	+
	chr1	2813117	2813126	0	0	1	chr1	2813035	2813215	(CA)n	Simple_repeat	+
	chr1	2813134	2813144	0	0	1	chr1	2813035	2813215	(CA)n	Simple_repeat	+
	chr1	2813149	2813160	0	0	1	chr1	2813035	2813215	(CA)n	Simple_repeat	+
	chr1	2813202	2813211	0	0	1	chr1	2813035	2813215	(CA)n	Simple_repeat	+
	chr1	2813275	2813284	0	0	1	chr1	2813277	2813459	(CA)n	Simple_repeat	+
	chr1	2813299	2813308	0	0	1	chr1	2813277	2813459	(CA)n	Simple_repeat	+
	chr1	2813326	2813335	0	0	1	chr1	2813277	2813459	(CA)n	Simple_repeat	+
	chr1	2813358	2813367	0	0	1	chr1	2813277	2813459	(CA)n	Simple_repeat	+
	chr1	2813403	2813413	0	0	1	chr1	2813277	2813459	(CA)n	Simple_repeat	+
	chr1	2813434	2813445	0	0	1	chr1	2813277	2813459	(CA)n	Simple_repeat	+
	chr1	2813505	2813522	0	0	1	chr1	2813517	2813696	(CA)n	Simple_repeat	+
	chr1	2813566	2813576	0	0	1	chr1	2813517	2813696	(CA)n	Simple_repeat	+
	chr1	2813591	2813600	0	0	1	chr1	2813517	2813696	(CA)n	Simple_repeat	+
	chr1	2813608	2813619	0	0	1	chr1	2813517	2813696	(CA)n	Simple_repeat	+
	chr1	2813655	2813664	0	0	1	chr1	2813517	2813696	(CA)n	Simple_repeat	+
	chr1	2813732	2813748	0	0	1	chr1	2813710	2813782	(CA)n	Simple_repeat	+
	chr1	2813749	2813760	0	0	1	chr1	2813710	2813782	(CA)n	Simple_repeat	+
	chr1	2828454	2828478	0	0	1	chr1	2828454	2828578	(TG)n	Simple_repeat	+
	chr1	2828482	2828492	0	0	1	chr1	2828454	2828578	(TG)n	Simple_repeat	+
	chr1	2828529	2828539	0	0	1	chr1	2828454	2828578	(TG)n	Simple_repeat	+
	chr1	2832106	2832119	0	0	1	chr1	2832106	2832284	(CA)n	Simple_repeat	+
	chr1	2832134	2832147	0	0	1	chr1	2832106	2832284	(CA)n	Simple_repeat	+
	chr1	2832195	2832205	0	0	1	chr1	2832106	2832284	(CA)n	Simple_repeat	+
	chr1	2832310	2832319	0	0	1	chr1	2832302	2832485	(CA)n	Simple_repeat	+
	chr1	2832320	2832329	0	0	1	chr1	2832302	2832485	(CA)n	Simple_repeat	+
	chr1	2832411	2832430	0	0	1	chr1	2832302	2832485	(CA)n	Simple_repeat	+
	chr1	2832535	2832544	0	0	1	chr1	2832519	2832678	(CA)n	Simple_repeat	+
	chr1	2832576	2832585	0	0	1	chr1	2832519	2832678	(CA)n	Simple_repeat	+
	chr1	2832611	2832622	0	0	1	chr1	2832519	2832678	(CA)n	Simple_repeat	+
	chr1	2832738	2832747	0	0	1	chr1	2832731	2832862	(CA)n	Simple_repeat	+
	chr1	2832754	2832763	0	0	1	chr1	2832731	2832862	(CA)n	Simple_repeat	+
	chr1	2832820	2832829	0	0	1	chr1	2832731	2832862	(CA)n	Simple_repeat	+
	chr1	2832926	2832935	0	0	1	chr1	2832932	2833071	(CA)n	Simple_repeat	+
	chr1	2846709	2846718	0	0	1	chr1	2846709	2846802	(CA)n	Simple_repeat	+
	chr1	2846725	2846738	0	0	1	chr1	2846709	2846802	(CA)n	Simple_repeat	+
	chr1	2846743	2846762	0	0	1	chr1	2846709	2846802	(CA)n	Simple_repeat	+
	chr1	2846777	2846802	0	0	1	chr1	2846709	2846802	(CA)n	Simple_repeat	+
	chr1	2854453	2854468	0	0	1	chr1	2854426	2854655	(CA)n	Simple_repeat	+
	chr1	2854511	2854522	0	0	1	chr1	2854426	2854655	(CA)n	Simple_repeat	+
	chr1	2854548	2854561	0	0	1	chr1	2854426	2854655	(CA)n	Simple_repeat	+
	chr1	2854582	2854593	0	0	1	chr1	2854426	2854655	(CA)n	Simple_repeat	+
	chr1	2854646	2854655	0	0	1	chr1	2854426	2854655	(CA)n	Simple_repeat	+
	chr1	2854668	2854677	0	0	1	chr1	2854670	2854849	(CA)n	Simple_repeat	+
	chr1	2854772	2854783	0	0	1	chr1	2854670	2854849	(CA)n	Simple_repeat	+
	chr1	2854824	2854837	0	0	1	chr1	2854670	2854849	(CA)n	Simple_repeat	+
	chr1	2854934	2854943	0	0	1	chr1	2854886	2855099	(CA)n	Simple_repeat	+
	chr1	2854960	2854969	0	0	1	chr1	2854886	2855099	(CA)n	Simple_repeat	+
	chr1	2855004	2855015	0	0	1	chr1	2854886	2855099	(CA)n	Simple_repeat	+
	chr1	2855044	2855053	0	0	1	chr1	2854886	2855099	(CA)n	Simple_repeat	+
	chr1	2855073	2855082	0	0	1	chr1	2854886	2855099	(CA)n	Simple_repeat	+
	chr1	2855086	2855095	0	0	1	chr1	2854886	2855099	(CA)n	Simple_repeat	+
	chr1	2860904	2860916	0	0	1	chr1	2860872	2860946	(TG)n	Simple_repeat	+
	chr1	2861275	2861284	0	0	1	chr1	2861116	2861425	(TG)n	Simple_repeat	+
	chr1	2861311	2861320	0	0	1	chr1	2861116	2861425	(TG)n	Simple_repeat	+
	chr1	2861339	2861349	0	0	1	chr1	2861116	2861425	(TG)n	Simple_repeat	+
	chr1	2861377	2861386	0	0	1	chr1	2861116	2861425	(TG)n	Simple_repeat	+
	chr1	2861472	2861482	0	0	1	chr1	2861463	2861741	(TG)n	Simple_repeat	+
	chr1	2861510	2861520	0	0	1	chr1	2861463	2861741	(TG)n	Simple_repeat	+
	chr1	2861623	2861633	0	0	1	chr1	2861463	2861741	(TG)n	Simple_repeat	+
	chr1	2861906	2861915	0	0	1	chr1	2861798	2861983	(TATG)n	Simple_repeat	+
	chr1	2861920	2861931	0	0	1	chr1	2861798	2861983	(TATG)n	Simple_repeat	+
	chr1	2861920	2861931	0	0	1	chr1	2861920	2862088	(TG)n	Simple_repeat	+
	chr1	2861935	2861947	0	0	1	chr1	2861798	2861983	(TATG)n	Simple_repeat	+
	chr1	2861935	2861947	0	0	1	chr1	2861920	2862088	(TG)n	Simple_repeat	+
	chr1	2862018	2862030	0	0	1	chr1	2861920	2862088	(TG)n	Simple_repeat	+
	chr1	2862058	2862067	0	0	1	chr1	2861920	2862088	(TG)n	Simple_repeat	+
	chr1	2904177	2904188	0	0	1	chr1	2904173	2904236	(TG)n	Simple_repeat	+
	chr1	2950008	2950017	0	0	1	chr1	2949693	2950074	MLT2D	LTR/ERVL	+
	chr1	2956171	2956180	0	0	1	chr1	2956171	2956402	(TATG)n	Simple_repeat	+
	chr1	2968629	2968639	0	0	1	chr1	2968552	2968832	(TCCA)n	Simple_repeat	+
	chr1	2990976	2991012	0	0	1	chr1	2990976	2991012	(TG)n	Simple_repeat	+
	chr1	3030645	3031033	18	0	9	chr1	3030710	3030889	(CA)n	Simple_repeat	+
	chr1	3030645	3031033	18	0	9	chr1	3030903	3030938	(CACG)n	Simple_repeat	+
	chr1	3030645	3031033	18	0	9	chr1	3030955	3031268	(CA)n	Simple_repeat	+
	chr1	3031044	3031068	0	0	1	chr1	3030955	3031268	(CA)n	Simple_repeat	+
	chr1	3031069	3031080	0	0	1	chr1	3030955	3031268	(CA)n	Simple_repeat	+
	chr1	3031084	3031096	0	0	1	chr1	3030955	3031268	(CA)n	Simple_repeat	+
	chr1	3031108	3031124	0	0	1	chr1	3030955	3031268	(CA)n	Simple_repeat	+
	chr1	3031139	3031148	0	0	1	chr1	3030955	3031268	(CA)n	Simple_repeat	+
	chr1	3031152	3031164	0	0	1	chr1	3030955	3031268	(CA)n	Simple_repeat	+
	chr1	3031165	3031178	0	0	1	chr1	3030955	3031268	(CA)n	Simple_repeat	+
	chr1	3031208	3031228	0	0	1	chr1	3030955	3031268	(CA)n	Simple_repeat	+
	chr1	3031254	3031268	0	0	1	chr1	3030955	3031268	(CA)n	Simple_repeat	+
	chr1	3034539	3034549	0	0	1	chr1	3034539	3034713	(TG)n	Simple_repeat	+
	chr1	3034553	3034582	0	0	1	chr1	3034539	3034713	(TG)n	Simple_repeat	+
	chr1	3034595	3034606	0	0	1	chr1	3034539	3034713	(TG)n	Simple_repeat	+
	chr1	3034632	3034647	0	0	1	chr1	3034539	3034713	(TG)n	Simple_repeat	+
	chr1	3034668	3034698	0	0	1	chr1	3034539	3034713	(TG)n	Simple_repeat	+
	chr1	3034706	3034715	0	0	1	chr1	3034539	3034713	(TG)n	Simple_repeat	+
	chr1	3034761	3034801	0	0	1	chr1	3034761	3034813	(CA)n	Simple_repeat	+
	chr1	3034803	3034813	0	0	1	chr1	3034761	3034813	(CA)n	Simple_repeat	+
	chr1	3035341	3035350	0	0	1	chr1	3035331	3035409	(CGTG)n	Simple_repeat	+
	chr1	3035367	3035383	0	0	1	chr1	3035331	3035409	(CGTG)n	Simple_repeat	+
	chr1	3035389	3035399	0	0	1	chr1	3035331	3035409	(CGTG)n	Simple_repeat	+
	chr1	3045615	3045624	0	0	1	chr1	3045610	3045964	(TG)n	Simple_repeat	+
	chr1	3045631	3045640	0	0	1	chr1	3045610	3045964	(TG)n	Simple_repeat	+
	chr1	3045641	3045651	0	0	1	chr1	3045610	3045964	(TG)n	Simple_repeat	+
	chr1	3045662	3045672	0	0	1	chr1	3045610	3045964	(TG)n	Simple_repeat	+
	chr1	3045680	3045698	0	0	1	chr1	3045610	3045964	(TG)n	Simple_repeat	+
	chr1	3045712	3045724	0	0	1	chr1	3045610	3045964	(TG)n	Simple_repeat	+
	chr1	3045808	3045820	0	0	1	chr1	3045610	3045964	(TG)n	Simple_repeat	+
	chr1	3045831	3045843	0	0	1	chr1	3045610	3045964	(TG)n	Simple_repeat	+
	chr1	3045852	3045863	0	0	1	chr1	3045610	3045964	(TG)n	Simple_repeat	+
	chr1	3045878	3045888	0	0	1	chr1	3045610	3045964	(TG)n	Simple_repeat	+
	chr1	3045908	3045927	0	0	1	chr1	3045610	3045964	(TG)n	Simple_repeat	+
	chr1	3045941	3045964	0	0	1	chr1	3045610	3045964	(TG)n	Simple_repeat	+
	chr1	3046018	3046027	0	0	1	chr1	3046005	3046043	(TG)n	Simple_repeat	+
	chr1	3046028	3046043	0	0	1	chr1	3046005	3046043	(TG)n	Simple_repeat	+
	chr1	3063000	3063012	0	0	1	chr1	3063000	3063167	(TG)n	Simple_repeat	+
	chr1	3063028	3063038	0	0	1	chr1	3063000	3063167	(TG)n	Simple_repeat	+
	chr1	3063071	3063080	0	0	1	chr1	3063000	3063167	(TG)n	Simple_repeat	+
	chr1	3063091	3063108	0	0	1	chr1	3063000	3063167	(TG)n	Simple_repeat	+
	chr1	3063152	3063168	0	0	1	chr1	3063000	3063167	(TG)n	Simple_repeat	+
	chr1	3063207	3063228	0	0	1	chr1	3063207	3063377	(TG)n	Simple_repeat	+
	chr1	3063239	3063256	0	0	1	chr1	3063207	3063377	(TG)n	Simple_repeat	+
	chr1	3063305	3063318	0	0	1	chr1	3063207	3063377	(TG)n	Simple_repeat	+
	chr1	3063331	3063343	0	0	1	chr1	3063207	3063377	(TG)n	Simple_repeat	+
	chr1	3063369	3063378	0	0	1	chr1	3063207	3063377	(TG)n	Simple_repeat	+
	chr1	3063389	3063412	0	0	1	chr1	3063389	3063562	(TG)n	Simple_repeat	+
	chr1	3063423	3063440	0	0	1	chr1	3063389	3063562	(TG)n	Simple_repeat	+
	chr1	3063451	3063461	0	0	1	chr1	3063389	3063562	(TG)n	Simple_repeat	+
	chr1	3063484	3063503	0	0	1	chr1	3063389	3063562	(TG)n	Simple_repeat	+
	chr1	3063519	3063533	0	0	1	chr1	3063389	3063562	(TG)n	Simple_repeat	+
	chr1	3063544	3063554	0	0	1	chr1	3063389	3063562	(TG)n	Simple_repeat	+
	chr1	3063604	3063623	0	0	1	chr1	3063604	3063787	(TG)n	Simple_repeat	+
	chr1	3063670	3063679	0	0	1	chr1	3063604	3063787	(TG)n	Simple_repeat	+
	chr1	3063690	3063702	0	0	1	chr1	3063604	3063787	(TG)n	Simple_repeat	+
	chr1	3063722	3063743	0	0	1	chr1	3063604	3063787	(TG)n	Simple_repeat	+
	chr1	3063759	3063768	0	0	1	chr1	3063604	3063787	(TG)n	Simple_repeat	+
	chr1	3063779	3063799	0	0	1	chr1	3063604	3063787	(TG)n	Simple_repeat	+
	chr1	3097459	3097468	0	0	1	chr1	3097408	3097559	(CA)n	Simple_repeat	+
	chr1	3097497	3097506	0	0	1	chr1	3097408	3097559	(CA)n	Simple_repeat	+
	chr1	3098443	3098452	0	0	1	chr1	3098406	3098578	(CA)n	Simple_repeat	+
	chr1	3128366	3128383	0	0	1	chr1	3128354	3128464	(CGTG)n	Simple_repeat	+
	chr1	3128384	3128403	0	0	1	chr1	3128354	3128464	(CGTG)n	Simple_repeat	+
	chr1	3138282	3138291	0	0	1	chr1	3138253	3138415	(CA)n	Simple_repeat	+
	chr1	3138386	3138395	0	0	1	chr1	3138253	3138415	(CA)n	Simple_repeat	+
	chr1	3142095	3142148	0	0	1	chr1	3142095	3142138	(TG)n	Simple_repeat	+
	chr1	3189992	3190002	0	0	1	chr1	3189964	3190107	(TG)n	Simple_repeat	+
	chr1	3190003	3190014	0	0	1	chr1	3189964	3190107	(TG)n	Simple_repeat	+
	chr1	3190035	3190046	0	0	1	chr1	3189964	3190107	(TG)n	Simple_repeat	+
	chr1	3190137	3190146	0	0	1	chr1	3190137	3190212	(TG)n	Simple_repeat	+
	chr1	3190158	3190167	0	0	1	chr1	3190137	3190212	(TG)n	Simple_repeat	+
	chr1	3190184	3190196	0	0	1	chr1	3190137	3190212	(TG)n	Simple_repeat	+
	chr1	3190238	3190251	0	0	1	chr1	3190238	3190360	(TG)n	Simple_repeat	+
	chr1	3190260	3190270	0	0	1	chr1	3190238	3190360	(TG)n	Simple_repeat	+
	chr1	3190291	3190300	0	0	1	chr1	3190238	3190360	(TG)n	Simple_repeat	+
	chr1	3190382	3190415	0	0	1	chr1	3190382	3190418	(TG)n	Simple_repeat	+
	chr1	3194280	3194319	0	0	1	chr1	3194272	3194493	(CA)n	Simple_repeat	+
	chr1	3194320	3194347	0	0	1	chr1	3194272	3194493	(CA)n	Simple_repeat	+
	chr1	3194350	3194359	0	0	1	chr1	3194272	3194493	(CA)n	Simple_repeat	+
	chr1	3194392	3194407	0	0	1	chr1	3194272	3194493	(CA)n	Simple_repeat	+
	chr1	3194484	3194493	0	0	1	chr1	3194272	3194493	(CA)n	Simple_repeat	+
	chr1	3196821	3196831	0	0	1	chr1	3196791	3196875	(TG)n	Simple_repeat	+
	chr1	3196851	3196873	0	0	1	chr1	3196791	3196875	(TG)n	Simple_repeat	+
	chr1	3227357	3227367	0	0	1	chr1	3227319	3227388	(TG)n	Simple_repeat	+
	chr1	3227423	3227433	0	0	1	chr1	3227423	3227577	(TG)n	Simple_repeat	+
	chr1	3227444	3227455	0	0	1	chr1	3227423	3227577	(TG)n	Simple_repeat	+
	chr1	3227476	3227486	0	0	1	chr1	3227423	3227577	(TG)n	Simple_repeat	+
	chr1	3227496	3227509	0	0	1	chr1	3227423	3227577	(TG)n	Simple_repeat	+
	chr1	3227538	3227560	0	0	1	chr1	3227423	3227577	(TG)n	Simple_repeat	+
	chr1	3227562	3227577	0	0	1	chr1	3227423	3227577	(TG)n	Simple_repeat	+
	chr1	3236879	3236903	0	0	1	chr1	3236879	3236906	(TG)n	Simple_repeat	+
	chr1	3236905	3236921	0	0	1	chr1	3236879	3236906	(TG)n	Simple_repeat	+
	chr1	3237889	3237901	0	0	1	chr1	3237861	3238016	(TG)n	Simple_repeat	+
	chr1	3238091	3238101	0	0	1	chr1	3238077	3238134	(TG)n	Simple_repeat	+
	chr1	3238231	3238247	0	0	1	chr1	3238224	3238292	(TG)n	Simple_repeat	+
	chr1	3238249	3238264	0	0	1	chr1	3238224	3238292	(TG)n	Simple_repeat	+
	chr1	3238332	3238348	0	0	1	chr1	3238318	3238465	(TG)n	Simple_repeat	+
	chr1	3238356	3238373	0	0	1	chr1	3238318	3238465	(TG)n	Simple_repeat	+
	chr1	3238553	3238562	0	0	1	chr1	3238539	3238625	(TG)n	Simple_repeat	+
	chr1	3238614	3238625	0	0	1	chr1	3238539	3238625	(TG)n	Simple_repeat	+
	chr1	3238722	3238734	0	0	1	chr1	3238703	3238805	(TG)n	Simple_repeat	+
	chr1	3238744	3238753	0	0	1	chr1	3238703	3238805	(TG)n	Simple_repeat	+
	chr1	3238761	3238779	0	0	1	chr1	3238703	3238805	(TG)n	Simple_repeat	+
	chr1	3238784	3238801	0	0	1	chr1	3238703	3238805	(TG)n	Simple_repeat	+
	chr1	3252167	3252206	0	0	1	chr1	3252167	3252206	(CA)n	Simple_repeat	+
	chr1	3252785	3252799	0	0	1	chr1	3252763	3252938	(TG)n	Simple_repeat	+
	chr1	3252856	3252867	0	0	1	chr1	3252763	3252938	(TG)n	Simple_repeat	+
	chr1	3252909	3252920	0	0	1	chr1	3252763	3252938	(TG)n	Simple_repeat	+
	chr1	3252930	3252940	0	0	1	chr1	3252763	3252938	(TG)n	Simple_repeat	+
	chr1	3253023	3253036	0	0	1	chr1	3252965	3253032	(TG)n	Simple_repeat	+
	chr1	3253223	3253232	0	0	1	chr1	3253047	3253228	(TG)n	Simple_repeat	+
	chr1	3253383	3253392	0	0	1	chr1	3253243	3253394	(TG)n	Simple_repeat	+
	chr1	3253552	3253561	0	0	1	chr1	3253424	3253833	(TG)n	Simple_repeat	+
	chr1	3253594	3253605	0	0	1	chr1	3253424	3253833	(TG)n	Simple_repeat	+
	chr1	3253632	3253645	0	0	1	chr1	3253424	3253833	(TG)n	Simple_repeat	+
	chr1	3254429	3254438	0	0	1	chr1	3254429	3254534	(CA)n	Simple_repeat	+
	chr1	3254590	3254599	0	0	1	chr1	3254549	3254659	(CA)n	Simple_repeat	+
	chr1	3254608	3254617	0	0	1	chr1	3254549	3254659	(CA)n	Simple_repeat	+
	chr1	3254627	3254637	0	0	1	chr1	3254549	3254659	(CA)n	Simple_repeat	+
	chr1	3254638	3254659	0	0	1	chr1	3254549	3254659	(CA)n	Simple_repeat	+
	chr1	3258117	3258147	0	0	1	chr1	3258146	3258554	MER47B	DNA/TcMar-Tigger	+
	chr1	3282457	3282472	0	0	1	chr1	3282465	3282592	(CA)n	Simple_repeat	+
	chr1	3282482	3282496	0	0	1	chr1	3282465	3282592	(CA)n	Simple_repeat	+
	chr1	3282506	3282516	0	0	1	chr1	3282465	3282592	(CA)n	Simple_repeat	+
	chr1	3282525	3282550	0	0	1	chr1	3282465	3282592	(CA)n	Simple_repeat	+
	chr1	3282564	3282582	0	0	1	chr1	3282465	3282592	(CA)n	Simple_repeat	+
	chr1	3297724	3297734	0	0	1	chr1	3297706	3297839	(CA)n	Simple_repeat	+
	chr1	3317975	3317986	0	0	1	chr1	3317985	3318166	(CA)n	Simple_repeat	+
	chr1	3318023	3318034	0	0	1	chr1	3317985	3318166	(CA)n	Simple_repeat	+
	chr1	3318152	3318166	0	0	1	chr1	3317985	3318166	(CA)n	Simple_repeat	+
	chr1	3318212	3318221	0	0	1	chr1	3318190	3318372	(CA)n	Simple_repeat	+
	chr1	3318233	3318242	0	0	1	chr1	3318190	3318372	(CA)n	Simple_repeat	+
	chr1	3318306	3318315	0	0	1	chr1	3318190	3318372	(CA)n	Simple_repeat	+
	chr1	3318552	3318561	0	0	1	chr1	3318431	3318583	(CA)n	Simple_repeat	+
	chr1	3325037	3325046	0	0	1	chr1	3325042	3325200	(TG)n	Simple_repeat	+
	chr1	3325064	3325073	0	0	1	chr1	3325042	3325200	(TG)n	Simple_repeat	+
	chr1	3325076	3325090	0	0	1	chr1	3325042	3325200	(TG)n	Simple_repeat	+
	chr1	3325094	3325104	0	0	1	chr1	3325042	3325200	(TG)n	Simple_repeat	+
	chr1	3325168	3325178	0	0	1	chr1	3325042	3325200	(TG)n	Simple_repeat	+
	chr1	3325356	3325368	0	0	1	chr1	3325221	3325400	(TG)n	Simple_repeat	+
	chr1	3325356	3325368	0	0	1	chr1	3325340	3325480	(TGGG)n	Simple_repeat	+
	chr1	3325392	3325401	0	0	1	chr1	3325221	3325400	(TG)n	Simple_repeat	+
	chr1	3325392	3325401	0	0	1	chr1	3325340	3325480	(TGGG)n	Simple_repeat	+
	chr1	3325440	3325454	0	0	1	chr1	3325340	3325480	(TGGG)n	Simple_repeat	+
	chr1	3325440	3325454	0	0	1	chr1	3325440	3325609	(TG)n	Simple_repeat	+
	chr1	3325745	3325759	0	0	1	chr1	3325641	3325809	(TG)n	Simple_repeat	+
	chr1	3326211	3326222	0	0	1	chr1	3326211	3326524	(TG)n	Simple_repeat	+
	chr1	3326223	3326232	0	0	1	chr1	3326211	3326524	(TG)n	Simple_repeat	+
	chr1	3326238	3326258	0	0	1	chr1	3326211	3326524	(TG)n	Simple_repeat	+
	chr1	3326302	3326312	0	0	1	chr1	3326211	3326524	(TG)n	Simple_repeat	+
	chr1	3326412	3326422	0	0	1	chr1	3326211	3326524	(TG)n	Simple_repeat	+
	chr1	3326479	3326488	0	0	1	chr1	3326211	3326524	(TG)n	Simple_repeat	+
	chr1	3326510	3326524	0	0	1	chr1	3326211	3326524	(TG)n	Simple_repeat	+
	chr1	3326571	3326581	0	0	1	chr1	3326571	3326754	(TG)n	Simple_repeat	+
	chr1	3326582	3326591	0	0	1	chr1	3326571	3326754	(TG)n	Simple_repeat	+
	chr1	3326661	3326680	0	0	1	chr1	3326571	3326754	(TG)n	Simple_repeat	+
	chr1	3326681	3326691	0	0	1	chr1	3326571	3326754	(TG)n	Simple_repeat	+
	chr1	3326724	3326735	0	0	1	chr1	3326571	3326754	(TG)n	Simple_repeat	+
	chr1	3326744	3326754	0	0	1	chr1	3326571	3326754	(TG)n	Simple_repeat	+
	chr1	3327641	3327661	0	0	1	chr1	3327639	3327818	(CACG)n	Simple_repeat	+
	chr1	3327666	3327675	0	0	1	chr1	3327639	3327818	(CACG)n	Simple_repeat	+
	chr1	3327685	3327694	0	0	1	chr1	3327639	3327818	(CACG)n	Simple_repeat	+
	chr1	3327757	3327769	0	0	1	chr1	3327639	3327818	(CACG)n	Simple_repeat	+
	chr1	3343205	3343218	0	0	1	chr1	3343172	3343226	(CA)n	Simple_repeat	+
	chr1	3343484	3343494	0	0	1	chr1	3343481	3343615	(CATG)n	Simple_repeat	+
	chr1	3343498	3343510	0	0	1	chr1	3343481	3343615	(CATG)n	Simple_repeat	+
	chr1	3343519	3343528	0	0	1	chr1	3343481	3343615	(CATG)n	Simple_repeat	+
	chr1	3343550	3343560	0	0	1	chr1	3343481	3343615	(CATG)n	Simple_repeat	+
	chr1	3343593	3343603	0	0	1	chr1	3343481	3343615	(CATG)n	Simple_repeat	+
	chr1	3366516	3366525	0	0	1	chr1	3366516	3366602	(TG)n	Simple_repeat	+
	chr1	3366540	3366552	0	0	1	chr1	3366516	3366602	(TG)n	Simple_repeat	+
	chr1	3366574	3366602	0	0	1	chr1	3366516	3366602	(TG)n	Simple_repeat	+
	chr1	3386669	3386681	0	0	1	chr1	3386654	3386747	(TG)n	Simple_repeat	+
	chr1	3386683	3386693	0	0	1	chr1	3386654	3386747	(TG)n	Simple_repeat	+
	chr1	3386716	3386725	0	0	1	chr1	3386654	3386747	(TG)n	Simple_repeat	+
	chr1	3386909	3386920	0	0	1	chr1	3386796	3387087	(TG)n	Simple_repeat	+
	chr1	3386929	3386939	0	0	1	chr1	3386796	3387087	(TG)n	Simple_repeat	+
	chr1	3386972	3386982	0	0	1	chr1	3386796	3387087	(TG)n	Simple_repeat	+
	chr1	3387014	3387025	0	0	1	chr1	3386796	3387087	(TG)n	Simple_repeat	+
	chr1	3387040	3387049	0	0	1	chr1	3386796	3387087	(TG)n	Simple_repeat	+
	chr1	3387057	3387067	0	0	1	chr1	3386796	3387087	(TG)n	Simple_repeat	+
	chr1	3387076	3387087	0	0	1	chr1	3386796	3387087	(TG)n	Simple_repeat	+
	chr1	3387179	3387191	0	0	1	chr1	3387116	3387285	(TG)n	Simple_repeat	+
	chr1	3387239	3387251	0	0	1	chr1	3387116	3387285	(TG)n	Simple_repeat	+
	chr1	3387274	3387285	0	0	1	chr1	3387116	3387285	(TG)n	Simple_repeat	+
	chr1	3387383	3387392	0	0	1	chr1	3387354	3387460	(TG)n	Simple_repeat	+
	chr1	3387400	3387412	0	0	1	chr1	3387354	3387460	(TG)n	Simple_repeat	+
	chr1	3387418	3387430	0	0	1	chr1	3387354	3387460	(TG)n	Simple_repeat	+
	chr1	3387452	3387461	0	0	1	chr1	3387354	3387460	(TG)n	Simple_repeat	+
	chr1	3387490	3387500	0	0	1	chr1	3387472	3387706	(TG)n	Simple_repeat	+
	chr1	3387520	3387529	0	0	1	chr1	3387472	3387706	(TG)n	Simple_repeat	+
	chr1	3387540	3387552	0	0	1	chr1	3387472	3387706	(TG)n	Simple_repeat	+
	chr1	3387590	3387602	0	0	1	chr1	3387472	3387706	(TG)n	Simple_repeat	+
	chr1	3387611	3387622	0	0	1	chr1	3387472	3387706	(TG)n	Simple_repeat	+
	chr1	3387650	3387662	0	0	1	chr1	3387472	3387706	(TG)n	Simple_repeat	+
	chr1	3387664	3387673	0	0	1	chr1	3387472	3387706	(TG)n	Simple_repeat	+
	chr1	3387684	3387696	0	0	1	chr1	3387472	3387706	(TG)n	Simple_repeat	+
	chr1	3387698	3387707	0	0	1	chr1	3387472	3387706	(TG)n	Simple_repeat	+
	chr1	3390566	3390582	0	0	1	chr1	3390564	3390836	(CACG)n	Simple_repeat	+
	chr1	3390624	3390633	0	0	1	chr1	3390564	3390836	(CACG)n	Simple_repeat	+
	chr1	3390711	3390720	0	0	1	chr1	3390564	3390836	(CACG)n	Simple_repeat	+
	chr1	3390740	3390749	0	0	1	chr1	3390564	3390836	(CACG)n	Simple_repeat	+
	chr1	3390755	3390764	0	0	1	chr1	3390564	3390836	(CACG)n	Simple_repeat	+
	chr1	3390773	3390783	0	0	1	chr1	3390564	3390836	(CACG)n	Simple_repeat	+
	chr1	3390794	3390803	0	0	1	chr1	3390564	3390836	(CACG)n	Simple_repeat	+
	chr1	3398854	3398870	0	0	1	chr1	3398807	3398870	(TG)n	Simple_repeat	+
	chr1	3403665	3403683	0	0	1	chr1	3403320	3403694	L1PA15	LINE/L1	+
	chr1	3403780	3403790	0	0	1	chr1	3403745	3404136	L1PA15	LINE/L1	+
	chr1	3417120	3417139	0	0	1	chr1	3417120	3417155	(TG)n	Simple_repeat	+
	chr1	3417142	3417158	0	0	1	chr1	3417120	3417155	(TG)n	Simple_repeat	+
	chr1	3448133	3448160	3	0	1	chr1	3448066	3448134	(CCCCG)n	Simple_repeat	+
	chr1	3448233	3448242	0	0	1	chr1	3448184	3448307	(CA)n	Simple_repeat	+
	chr1	3450968	3450977	0	0	1	chr1	3450786	3451004	MER33	DNA/hAT-Charlie	+
	chr1	3455261	3455309	0	0	1	chr1	3455261	3455309	(TG)n	Simple_repeat	+
	chr1	3466782	3466795	0	0	1	chr1	3466696	3466863	L1MB5	LINE/L1	+
	chr1	3502627	3502636	0	0	1	chr1	3502470	3502650	(TG)n	Simple_repeat	+
	chr1	3502708	3502719	0	0	1	chr1	3502684	3502798	(TG)n	Simple_repeat	+
	chr1	3502754	3502763	0	0	1	chr1	3502684	3502798	(TG)n	Simple_repeat	+
	chr1	3521603	3521614	0	0	1	chr1	3521605	3521779	(CA)n	Simple_repeat	+
	chr1	3521759	3521768	0	0	1	chr1	3521605	3521779	(CA)n	Simple_repeat	+
	chr1	3522160	3522170	0	0	1	chr1	3522034	3522199	(CA)n	Simple_repeat	+
	chr1	3522187	3522199	0	0	1	chr1	3522034	3522199	(CA)n	Simple_repeat	+
	chr1	3522243	3522252	0	0	1	chr1	3522225	3522322	(CA)n	Simple_repeat	+
	chr1	3522302	3522311	0	0	1	chr1	3522225	3522322	(CA)n	Simple_repeat	+
	chr1	3585075	3585111	0	0	1	chr1	3585080	3585111	(TG)n	Simple_repeat	+
	chr1	3608543	3608553	0	0	1	chr1	3608481	3608581	(TG)n	Simple_repeat	+
	chr1	3608609	3608619	0	0	1	chr1	3608609	3608697	(TG)n	Simple_repeat	+
	chr1	3608645	3608654	0	0	1	chr1	3608609	3608697	(TG)n	Simple_repeat	+
	chr1	3627302	3627315	0	0	1	chr1	3627290	3627415	(CA)n	Simple_repeat	+
	chr1	3627339	3627350	0	0	1	chr1	3627290	3627415	(CA)n	Simple_repeat	+
	chr1	3627368	3627377	0	0	1	chr1	3627290	3627415	(CA)n	Simple_repeat	+
	chr1	3627785	3627794	0	0	1	chr1	3627607	3627798	MIR	SINE/MIR	+
	chr1	3628384	3628400	0	0	1	chr1	3628386	3628432	(TG)n	Simple_repeat	+
	chr1	3628411	3628436	0	0	1	chr1	3628386	3628432	(TG)n	Simple_repeat	+
	chr1	3636455	3636500	0	0	1	chr1	3636455	3636500	(TG)n	Simple_repeat	+
	chr1	3654289	3654300	0	0	1	chr1	3654142	3654439	AluSg	SINE/Alu	+
	chr1	3734549	3734563	0	0	1	chr1	3734278	3734661	MLT1H	LTR/ERVL-MaLR	+
	chr1	3735941	3735952	0	0	1	chr1	3735716	3736038	L1MB7	LINE/L1	+
	chr1	3737554	3737564	0	0	1	chr1	3737555	3738444	L1MC5	LINE/L1	+
	chr1	3785163	3785265	1	0	0	chr1	3785149	3785311	(CACAC)n	Simple_repeat	+
	chr1	3798618	3798634	0	0	1	chr1	3798608	3798634	(TG)n	Simple_repeat	+
	chr1	3815193	3815204	0	0	1	chr1	3815119	3815904	L1M4b	LINE/L1	+
	chr1	3825026	3825064	0	0	1	chr1	3825027	3825064	(CA)n	Simple_repeat	+
	chr1	4010581	4010590	0	0	1	chr1	4010501	4010689	L1MC1	LINE/L1	+
	chr1	4018054	4018070	0	0	1	chr1	4018045	4018141	(CGTG)n	Simple_repeat	+
	chr1	4034902	4034911	0	0	1	chr1	4034902	4035083	(CA)n	Simple_repeat	+
	chr1	4035052	4035061	0	0	1	chr1	4034902	4035083	(CA)n	Simple_repeat	+
	chr1	4035185	4035194	0	0	1	chr1	4035137	4035321	(CA)n	Simple_repeat	+
	chr1	4058612	4058621	0	0	1	chr1	4058147	4058864	Kanga1b	DNA/TcMar-Tc2	+
	chr1	4073115	4073127	0	0	1	chr1	4072912	4073343	L1MD	LINE/L1	+
	chr1	4078309	4078326	0	0	1	chr1	4078311	4078376	(CA)n	Simple_repeat	+
	chr1	4078339	4078350	0	0	1	chr1	4078311	4078376	(CA)n	Simple_repeat	+
	chr1	4078361	4078370	0	0	1	chr1	4078311	4078376	(CA)n	Simple_repeat	+
	chr1	4090099	4090110	0	0	1	chr1	4090099	4090128	(TG)n	Simple_repeat	+
	chr1	4090112	4090128	0	0	1	chr1	4090099	4090128	(TG)n	Simple_repeat	+
	chr1	4119707	4119719	0	0	1	chr1	4119692	4120175	L1PA3	LINE/L1	+
	chr1	4124383	4124393	0	0	1	chr1	4124268	4125272	(CTCA)n	Simple_repeat	+
	chr1	4124998	4125007	0	0	1	chr1	4124268	4125272	(CTCA)n	Simple_repeat	+
	chr1	4125634	4125643	0	0	1	chr1	4125480	4125893	(CTCA)n	Simple_repeat	+
	chr1	4126077	4126087	0	0	1	chr1	4125933	4126652	(CTCA)n	Simple_repeat	+
	chr1	4126286	4126295	0	0	1	chr1	4125933	4126652	(CTCA)n	Simple_repeat	+
	chr1	4164638	4164651	0	0	1	chr1	4162604	4165108	L1PA3	LINE/L1	+
	chr1	4203047	4203065	0	0	1	chr1	4203039	4203065	(TG)n	Simple_repeat	+
	chr1	4203118	4203128	0	0	1	chr1	4203118	4203155	(TG)n	Simple_repeat	+
	chr1	4206835	4206866	0	0	1	chr1	4206837	4206866	(CA)n	Simple_repeat	+
	chr1	4210076	4210088	0	0	1	chr1	4210065	4210172	(TG)n	Simple_repeat	+
	chr1	4210104	4210115	0	0	1	chr1	4210065	4210172	(TG)n	Simple_repeat	+
	chr1	4210156	4210165	0	0	1	chr1	4210065	4210172	(TG)n	Simple_repeat	+
	chr1	4260994	4261015	0	0	1	chr1	4260994	4261027	(TG)n	Simple_repeat	+
	chr1	4261017	4261027	0	0	1	chr1	4260994	4261027	(TG)n	Simple_repeat	+
	chr1	4272253	4272262	0	0	1	chr1	4272065	4272330	MLT1C	LTR/ERVL-MaLR	+
	chr1	4289349	4289358	0	0	1	chr1	4289026	4289807	L1PB1	LINE/L1	+
	chr1	4303511	4303536	0	0	1	chr1	4303511	4303535	(CA)n	Simple_repeat	+
	chr1	4322870	4322891	0	0	1	chr1	4322852	4323013	(CA)n	Simple_repeat	+
	chr1	4322900	4322909	0	0	1	chr1	4322852	4323013	(CA)n	Simple_repeat	+
	chr1	4322957	4322973	0	0	1	chr1	4322852	4323013	(CA)n	Simple_repeat	+
	chr1	4324288	4324326	0	0	1	chr1	4324288	4324326	(TG)n	Simple_repeat	+
	chr1	4329984	4329994	0	0	1	chr1	4329818	4330027	L1PA4	LINE/L1	+
	chr1	4337292	4337315	0	0	1	chr1	4337271	4337315	(TG)n	Simple_repeat	+
	chr1	4363082	4363368	1	0	0	chr1	4363065	4363242	(CATTC)n	Simple_repeat	+
	chr1	4363082	4363368	1	0	0	chr1	4363244	4363372	(CACTC)n	Simple_repeat	+
	chr1	4364643	4364681	0	0	1	chr1	4364647	4364679	(TG)n	Simple_repeat	+
	chr1	4372922	4372945	0	0	1	chr1	4372922	4372968	(CA)n	Simple_repeat	+
	chr1	4372958	4372968	0	0	1	chr1	4372922	4372968	(CA)n	Simple_repeat	+
	chr1	4378545	4378554	0	0	1	chr1	4378417	4378547	(CATATA)n	Simple_repeat	+
	chr1	4378578	4378605	0	0	1	chr1	4378578	4378605	(CA)n	Simple_repeat	+
	chr1	4380609	4380620	0	0	1	chr1	4380604	4380660	(TG)n	Simple_repeat	+
	chr1	4380639	4380649	0	0	1	chr1	4380604	4380660	(TG)n	Simple_repeat	+
	chr1	4391746	4391757	0	0	1	chr1	4391753	4391936	(CACAG)n	Simple_repeat	+
	chr1	4391768	4391777	0	0	1	chr1	4391753	4391936	(CACAG)n	Simple_repeat	+
	chr1	4391788	4391797	0	0	1	chr1	4391753	4391936	(CACAG)n	Simple_repeat	+
	chr1	4391828	4391837	0	0	1	chr1	4391753	4391936	(CACAG)n	Simple_repeat	+
	chr1	4391848	4391859	0	0	1	chr1	4391753	4391936	(CACAG)n	Simple_repeat	+
	chr1	4391870	4391879	0	0	1	chr1	4391753	4391936	(CACAG)n	Simple_repeat	+
	chr1	4391890	4391901	0	0	1	chr1	4391753	4391936	(CACAG)n	Simple_repeat	+
	chr1	4391932	4391941	0	0	1	chr1	4391753	4391936	(CACAG)n	Simple_repeat	+
	chr1	4391952	4391963	0	0	1	chr1	4391958	4392130	(CACAA)n	Simple_repeat	+
	chr1	4391974	4391983	0	0	1	chr1	4391958	4392130	(CACAA)n	Simple_repeat	+
	chr1	4391994	4392005	0	0	1	chr1	4391958	4392130	(CACAA)n	Simple_repeat	+
	chr1	4392016	4392025	0	0	1	chr1	4391958	4392130	(CACAA)n	Simple_repeat	+
	chr1	4392033	4392044	0	0	1	chr1	4391958	4392130	(CACAA)n	Simple_repeat	+
	chr1	4392055	4392064	0	0	1	chr1	4391958	4392130	(CACAA)n	Simple_repeat	+
	chr1	4392075	4392084	0	0	1	chr1	4391958	4392130	(CACAA)n	Simple_repeat	+
	chr1	4392113	4392123	0	0	1	chr1	4391958	4392130	(CACAA)n	Simple_repeat	+
	chr1	4402650	4402659	0	0	1	chr1	4402584	4402911	HERV16-int	LTR/ERVL	+
	chr1	4408577	4408604	0	0	1	chr1	4408577	4408617	(TG)n	Simple_repeat	+
	chr1	4408605	4408617	0	0	1	chr1	4408577	4408617	(TG)n	Simple_repeat	+
	chr1	4413594	4413625	0	0	1	chr1	4413597	4413807	(TG)n	Simple_repeat	+
	chr1	4413779	4413792	0	0	1	chr1	4413597	4413807	(TG)n	Simple_repeat	+
	chr1	4413800	4413816	0	0	1	chr1	4413597	4413807	(TG)n	Simple_repeat	+
	chr1	4426774	4426784	0	0	1	chr1	4426588	4427010	MLT1C	LTR/ERVL-MaLR	+
	chr1	4444167	4444179	0	0	1	chr1	4444036	4444437	MLT1C	LTR/ERVL-MaLR	+
	chr1	4448453	4448463	0	0	1	chr1	4448434	4448514	(TG)n	Simple_repeat	+
	chr1	4458575	4458621	0	0	1	chr1	4458576	4458626	(TG)n	Simple_repeat	+
	chr1	4487036	4487048	0	0	1	chr1	4487008	4487055	(TG)n	Simple_repeat	+
	chr1	4487802	4487812	0	0	1	chr1	4487811	4487993	(CATA)n	Simple_repeat	+
	chr1	4487933	4487942	0	0	1	chr1	4487811	4487993	(CATA)n	Simple_repeat	+
	chr1	4487943	4487956	0	0	1	chr1	4487811	4487993	(CATA)n	Simple_repeat	+
	chr1	4530994	4531007	0	0	1	chr1	4530996	4531237	(CA)n	Simple_repeat	+
	chr1	4531028	4531037	0	0	1	chr1	4530996	4531237	(CA)n	Simple_repeat	+
	chr1	4531060	4531069	0	0	1	chr1	4530996	4531237	(CA)n	Simple_repeat	+
	chr1	4531106	4531117	0	0	1	chr1	4530996	4531237	(CA)n	Simple_repeat	+
	chr1	4531170	4531181	0	0	1	chr1	4530996	4531237	(CA)n	Simple_repeat	+
	chr1	4531201	4531211	0	0	1	chr1	4530996	4531237	(CA)n	Simple_repeat	+
	chr1	4531246	4531255	0	0	1	chr1	4531241	4531288	HAL1-3A_ME	LINE/L1	+
	chr1	4539448	4539471	0	0	1	chr1	4539448	4539476	(TG)n	Simple_repeat	+
	chr1	4553029	4553038	0	0	1	chr1	4552967	4553514	MLT2A2	LTR/ERVL	+
	chr1	4556229	4556239	0	0	1	chr1	4556216	4556394	(CA)n	Simple_repeat	+
	chr1	4556309	4556321	0	0	1	chr1	4556216	4556394	(CA)n	Simple_repeat	+
	chr1	4556534	4556543	0	0	1	chr1	4556477	4556600	(CA)n	Simple_repeat	+
	chr1	4556587	4556596	0	0	1	chr1	4556477	4556600	(CA)n	Simple_repeat	+
	chr1	4556689	4556698	0	0	1	chr1	4556667	4556804	(CA)n	Simple_repeat	+
	chr1	4556738	4556747	0	0	1	chr1	4556667	4556804	(CA)n	Simple_repeat	+
	chr1	4556788	4556797	0	0	1	chr1	4556667	4556804	(CA)n	Simple_repeat	+
	chr1	4556847	4556856	0	0	1	chr1	4556843	4556905	(CA)n	Simple_repeat	+
	chr1	4556869	4556883	0	0	1	chr1	4556843	4556905	(CA)n	Simple_repeat	+
	chr1	4556991	4557010	0	0	1	chr1	4556992	4557010	(CA)n	Simple_repeat	+
	chr1	4569165	4569195	0	0	1	chr1	4569165	4569195	(TG)n	Simple_repeat	+
	chr1	4591768	4591785	0	0	1	chr1	4591768	4591815	(CA)n	Simple_repeat	+
	chr1	4591787	4591815	0	0	1	chr1	4591768	4591815	(CA)n	Simple_repeat	+
	chr1	4693018	4693028	0	0	1	chr1	4692851	4693028	(CA)n	Simple_repeat	+
	chr1	4696215	4696225	0	0	1	chr1	4696209	4696263	(CCCA)n	Simple_repeat	+
	chr1	4700500	4700512	0	0	1	chr1	4700492	4700541	(CATATA)n	Simple_repeat	+
	chr1	4702665	4702678	0	0	1	chr1	4702489	4702868	MLT1B	LTR/ERVL-MaLR	+
	chr1	4711418	4711465	0	0	1	chr1	4711420	4711465	(TG)n	Simple_repeat	+
	chr1	4722107	4722127	0	0	1	chr1	4722107	4722140	(TG)n	Simple_repeat	+
	chr1	4722129	4722142	0	0	1	chr1	4722107	4722140	(TG)n	Simple_repeat	+
	chr1	4728383	4728421	0	0	1	chr1	4728383	4728439	(TG)n	Simple_repeat	+
	chr1	4739869	4739912	0	0	1	chr1	4739869	4739912	(TG)n	Simple_repeat	+
	chr1	4756734	4756743	0	0	1	chr1	4756734	4757151	(TG)n	Simple_repeat	+
	chr1	4756782	4756796	0	0	1	chr1	4756734	4757151	(TG)n	Simple_repeat	+
	chr1	4756805	4756814	0	0	1	chr1	4756734	4757151	(TG)n	Simple_repeat	+
	chr1	4756821	4756830	0	0	1	chr1	4756734	4757151	(TG)n	Simple_repeat	+
	chr1	4756984	4756998	0	0	1	chr1	4756734	4757151	(TG)n	Simple_repeat	+
	chr1	4757084	4757099	0	0	1	chr1	4756734	4757151	(TG)n	Simple_repeat	+
	chr1	4757207	4757216	0	0	1	chr1	4757192	4757327	(TG)n	Simple_repeat	+
	chr1	4757290	4757301	0	0	1	chr1	4757192	4757327	(TG)n	Simple_repeat	+
	chr1	4757787	4757798	0	0	1	chr1	4757631	4757788	MIRc	SINE/MIR	+
	chr1	4770193	4770202	0	0	1	chr1	4770098	4770418	(CA)n	Simple_repeat	+
	chr1	4770347	4770357	0	0	1	chr1	4770098	4770418	(CA)n	Simple_repeat	+
	chr1	4770488	4770500	0	0	1	chr1	4770454	4770596	(CA)n	Simple_repeat	+
	chr1	4770547	4770558	0	0	1	chr1	4770454	4770596	(CA)n	Simple_repeat	+
	chr1	4770568	4770579	0	0	1	chr1	4770454	4770596	(CA)n	Simple_repeat	+
	chr1	4804684	4804713	0	0	1	chr1	4804650	4804713	(CA)n	Simple_repeat	+
	chr1	4809813	4809823	0	0	1	chr1	4809805	4809961	(TG)n	Simple_repeat	+
	chr1	4809875	4809887	0	0	1	chr1	4809805	4809961	(TG)n	Simple_repeat	+
	chr1	4809951	4809961	0	0	1	chr1	4809805	4809961	(TG)n	Simple_repeat	+
	chr1	4810077	4810086	0	0	1	chr1	4810015	4810113	(TG)n	Simple_repeat	+
	chr1	4810093	4810109	0	0	1	chr1	4810015	4810113	(TG)n	Simple_repeat	+
	chr1	4810257	4810274	0	0	1	chr1	4810225	4810312	(TG)n	Simple_repeat	+
	chr1	4810299	4810308	0	0	1	chr1	4810225	4810312	(TG)n	Simple_repeat	+
	chr1	4820252	4820265	0	0	1	chr1	4820254	4820433	(TG)n	Simple_repeat	+
	chr1	4820266	4820275	0	0	1	chr1	4820254	4820433	(TG)n	Simple_repeat	+
	chr1	4820339	4820351	0	0	1	chr1	4820254	4820433	(TG)n	Simple_repeat	+
	chr1	4820400	4820410	0	0	1	chr1	4820254	4820433	(TG)n	Simple_repeat	+
	chr1	4820415	4820425	0	0	1	chr1	4820254	4820433	(TG)n	Simple_repeat	+
	chr1	4822287	4822296	0	0	1	chr1	4822291	4822811	MER77	LTR/ERVL	+
	chr1	4843098	4843111	0	0	1	chr1	4843070	4843111	(CATA)n	Simple_repeat	+
	chr1	4843286	4843296	0	0	1	chr1	4843257	4843321	(CA)n	Simple_repeat	+
	chr1	4865615	4865624	0	0	1	chr1	4865232	4865665	Tigger2a	DNA/TcMar-Tigger	+
	chr1	4869549	4869566	0	0	1	chr1	4869549	4869576	(CA)n	Simple_repeat	+
	chr1	4873369	4873408	0	0	1	chr1	4873369	4873408	(CA)n	Simple_repeat	+
	chr1	4883632	4883654	0	0	1	chr1	4883544	4883663	(TA)n	Simple_repeat	+
	chr1	4887689	4887710	0	0	1	chr1	4887689	4887710	(CA)n	Simple_repeat	+
	chr1	4931525	4931535	0	0	1	chr1	4931525	4931674	(CA)n	Simple_repeat	+
	chr1	4931543	4931563	0	0	1	chr1	4931525	4931674	(CA)n	Simple_repeat	+
	chr1	4931564	4931573	0	0	1	chr1	4931525	4931674	(CA)n	Simple_repeat	+
	chr1	4931607	4931617	0	0	1	chr1	4931525	4931674	(CA)n	Simple_repeat	+
	chr1	4931642	4931652	0	0	1	chr1	4931525	4931674	(CA)n	Simple_repeat	+
	chr1	4931665	4931674	0	0	1	chr1	4931525	4931674	(CA)n	Simple_repeat	+
	chr1	4955388	4955409	0	0	1	chr1	4955388	4955409	(CA)n	Simple_repeat	+
	chr1	4975982	4975994	0	0	1	chr1	4975982	4976157	(TG)n	Simple_repeat	+
	chr1	4976030	4976039	0	0	1	chr1	4975982	4976157	(TG)n	Simple_repeat	+
	chr1	4976080	4976089	0	0	1	chr1	4975982	4976157	(TG)n	Simple_repeat	+
	chr1	4976118	4976157	0	0	1	chr1	4975982	4976157	(TG)n	Simple_repeat	+
	chr1	4976784	4976801	0	0	1	chr1	4976784	4976834	(TG)n	Simple_repeat	+
	chr1	5006220	5006229	0	0	1	chr1	5006203	5006269	(TG)n	Simple_repeat	+
	chr1	5006328	5006338	0	0	1	chr1	5006308	5006481	(TG)n	Simple_repeat	+
	chr1	5006407	5006418	0	0	1	chr1	5006308	5006481	(TG)n	Simple_repeat	+
	chr1	5006438	5006448	0	0	1	chr1	5006308	5006481	(TG)n	Simple_repeat	+
	chr1	5006472	5006485	0	0	1	chr1	5006308	5006481	(TG)n	Simple_repeat	+
	chr1	5006508	5006523	0	0	1	chr1	5006508	5006594	(TG)n	Simple_repeat	+
	chr1	5006547	5006558	0	0	1	chr1	5006508	5006594	(TG)n	Simple_repeat	+
	chr1	5006576	5006586	0	0	1	chr1	5006508	5006594	(TG)n	Simple_repeat	+
	chr1	5006587	5006596	0	0	1	chr1	5006508	5006594	(TG)n	Simple_repeat	+
	chr1	5006649	5006659	0	0	1	chr1	5006641	5006820	(TG)n	Simple_repeat	+
	chr1	5006684	5006695	0	0	1	chr1	5006641	5006820	(TG)n	Simple_repeat	+
	chr1	5006702	5006712	0	0	1	chr1	5006641	5006820	(TG)n	Simple_repeat	+
	chr1	5006728	5006737	0	0	1	chr1	5006641	5006820	(TG)n	Simple_repeat	+
	chr1	5006761	5006774	0	0	1	chr1	5006641	5006820	(TG)n	Simple_repeat	+
	chr1	5006781	5006793	0	0	1	chr1	5006641	5006820	(TG)n	Simple_repeat	+
	chr1	5006798	5006808	0	0	1	chr1	5006641	5006820	(TG)n	Simple_repeat	+
	chr1	5047928	5047943	0	0	1	chr1	5047928	5047975	(TG)n	Simple_repeat	+
	chr1	5047944	5047975	0	0	1	chr1	5047928	5047975	(TG)n	Simple_repeat	+
	chr1	5068292	5068336	0	0	1	chr1	5068292	5068356	(TG)n	Simple_repeat	+
	chr1	5068453	5068472	0	0	1	chr1	5068448	5068490	(TG)n	Simple_repeat	+
	chr1	5068686	5068695	0	0	1	chr1	5068681	5068779	(TG)n	Simple_repeat	+
	chr1	5068756	5068767	0	0	1	chr1	5068681	5068779	(TG)n	Simple_repeat	+
	chr1	5068816	5068849	0	0	1	chr1	5068818	5068853	(TG)n	Simple_repeat	+
	chr1	5068890	5068899	0	0	1	chr1	5068885	5068957	(TG)n	Simple_repeat	+
	chr1	5069003	5069023	0	0	1	chr1	5068994	5069031	(TG)n	Simple_repeat	+
	chr1	5069110	5069119	0	0	1	chr1	5069082	5069222	(TATATG)n	Simple_repeat	+
	chr1	5069110	5069119	0	0	1	chr1	5069083	5069180	(TG)n	Simple_repeat	+
	chr1	5082559	5082595	0	0	1	chr1	5082559	5082595	(CA)n	Simple_repeat	+
	chr1	5097746	5097755	0	0	1	chr1	5097744	5097946	MLT1B	LTR/ERVL-MaLR	+
	chr1	5146400	5146421	0	0	1	chr1	5146386	5146421	(CA)n	Simple_repeat	+
	chr1	5163907	5163927	0	0	1	chr1	5163907	5163927	(CA)n	Simple_repeat	+
	chr1	5211873	5211887	0	0	1	chr1	5211873	5211910	(CA)n	Simple_repeat	+
	chr1	5211899	5211910	0	0	1	chr1	5211873	5211910	(CA)n	Simple_repeat	+
	chr1	5218841	5218883	0	0	1	chr1	5218834	5218883	(CA)n	Simple_repeat	+
	chr1	5219273	5219313	0	0	1	chr1	5219259	5219313	(CA)n	Simple_repeat	+
	chr1	5220281	5220292	0	0	1	chr1	5220237	5220394	(CA)n	Simple_repeat	+
	chr1	5221317	5221339	0	0	1	chr1	5221309	5221339	(TG)n	Simple_repeat	+
	chr1	5276849	5276858	0	0	1	chr1	5276796	5277027	(TATATG)n	Simple_repeat	+
	chr1	5285655	5285664	0	0	1	chr1	5285655	5285691	(CA)n	Simple_repeat	+
	chr1	5285679	5285691	0	0	1	chr1	5285655	5285691	(CA)n	Simple_repeat	+
	chr1	5294765	5294776	0	0	1	chr1	5293954	5294932	L2a	LINE/L2	+
	chr1	5309092	5309132	0	0	1	chr1	5309092	5309132	(TG)n	Simple_repeat	+
	chr1	5310964	5310986	0	0	1	chr1	5310964	5310986	(CA)n	Simple_repeat	+
	chr1	5323509	5323518	0	0	1	chr1	5323509	5323559	(TG)n	Simple_repeat	+
	chr1	5323546	5323559	0	0	1	chr1	5323509	5323559	(TG)n	Simple_repeat	+
	chr1	5333087	5333117	0	0	1	chr1	5333087	5333117	(TG)n	Simple_repeat	+
	chr1	5336760	5336797	0	0	1	chr1	5336761	5336797	(CA)n	Simple_repeat	+
	chr1	5339196	5339226	0	0	1	chr1	5339186	5339226	(TG)n	Simple_repeat	+
	chr1	5363574	5363584	0	0	1	chr1	5363578	5364052	L1MA10	LINE/L1	+
	chr1	5424835	5424845	0	0	1	chr1	5424526	5425254	L2a	LINE/L2	+
	chr1	5434865	5434880	0	0	1	chr1	5434863	5434957	(CA)n	Simple_repeat	+
	chr1	5435261	5435271	0	0	1	chr1	5435109	5435273	(CATATA)n	Simple_repeat	+
	chr1	5435415	5435424	0	0	1	chr1	5435287	5435431	(CATATA)n	Simple_repeat	+
	chr1	5444179	5444190	0	0	1	chr1	5444162	5444333	(CATATA)n	Simple_repeat	+
	chr1	5446892	5446906	0	0	1	chr1	5446892	5447297	(TG)n	Simple_repeat	+
	chr1	5446928	5446937	0	0	1	chr1	5446892	5447297	(TG)n	Simple_repeat	+
	chr1	5446943	5446952	0	0	1	chr1	5446892	5447297	(TG)n	Simple_repeat	+
	chr1	5446961	5446992	0	0	1	chr1	5446892	5447297	(TG)n	Simple_repeat	+
	chr1	5446999	5447008	0	0	1	chr1	5446892	5447297	(TG)n	Simple_repeat	+
	chr1	5447009	5447019	0	0	1	chr1	5446892	5447297	(TG)n	Simple_repeat	+
	chr1	5447133	5447144	0	0	1	chr1	5446892	5447297	(TG)n	Simple_repeat	+
	chr1	5447177	5447186	0	0	1	chr1	5446892	5447297	(TG)n	Simple_repeat	+
	chr1	5447192	5447203	0	0	1	chr1	5446892	5447297	(TG)n	Simple_repeat	+
	chr1	5447449	5447459	0	0	1	chr1	5447359	5447528	(TG)n	Simple_repeat	+
	chr1	5447557	5447567	0	0	1	chr1	5447557	5447801	(TG)n	Simple_repeat	+
	chr1	5447607	5447617	0	0	1	chr1	5447557	5447801	(TG)n	Simple_repeat	+
	chr1	5447663	5447675	0	0	1	chr1	5447557	5447801	(TG)n	Simple_repeat	+
	chr1	5447677	5447687	0	0	1	chr1	5447557	5447801	(TG)n	Simple_repeat	+
	chr1	5447719	5447729	0	0	1	chr1	5447557	5447801	(TG)n	Simple_repeat	+
	chr1	5451733	5451743	0	0	1	chr1	5451737	5451975	(CATA)n	Simple_repeat	+
	chr1	5451894	5451904	0	0	1	chr1	5451737	5451975	(CATA)n	Simple_repeat	+
	chr1	5451946	5451959	0	0	1	chr1	5451737	5451975	(CATA)n	Simple_repeat	+
	chr1	5451989	5452025	0	0	1	chr1	5452000	5452024	(CA)n	Simple_repeat	+
	chr1	5493810	5493823	0	0	1	chr1	5493806	5493843	(TG)n	Simple_repeat	+
	chr1	5503083	5503095	0	0	1	chr1	5502933	5503091	MIRb	SINE/MIR	+
	chr1	5503083	5503095	0	0	1	chr1	5503092	5503567	MLT2B4	LTR/ERVL	+
	chr1	5527699	5527708	0	0	1	chr1	5527634	5527773	MLT1C	LTR/ERVL-MaLR	+
	chr1	5530163	5530172	0	0	1	chr1	5530087	5530204	MLT1C	LTR/ERVL-MaLR	+
	chr1	5531397	5531428	0	0	1	chr1	5531390	5531443	(CA)n	Simple_repeat	+
	chr1	5532615	5532641	0	0	1	chr1	5532602	5532638	(TG)n	Simple_repeat	+
	chr1	5550761	5550773	0	0	1	chr1	5550761	5550808	(CA)n	Simple_repeat	+
	chr1	5550793	5550802	0	0	1	chr1	5550761	5550808	(CA)n	Simple_repeat	+
	chr1	5551536	5551546	0	0	1	chr1	5551499	5551729	MIR	SINE/MIR	+
	chr1	5558010	5558019	0	0	1	chr1	5557967	5558143	(TG)n	Simple_repeat	+
	chr1	5560711	5560731	0	0	1	chr1	5560712	5560880	(TG)n	Simple_repeat	+
	chr1	5560733	5560756	0	0	1	chr1	5560712	5560880	(TG)n	Simple_repeat	+
	chr1	5560757	5560766	0	0	1	chr1	5560712	5560880	(TG)n	Simple_repeat	+
	chr1	5560777	5560792	0	0	1	chr1	5560712	5560880	(TG)n	Simple_repeat	+
	chr1	5560793	5560810	0	0	1	chr1	5560712	5560880	(TG)n	Simple_repeat	+
	chr1	5560811	5560830	0	0	1	chr1	5560712	5560880	(TG)n	Simple_repeat	+
	chr1	5560831	5560844	0	0	1	chr1	5560712	5560880	(TG)n	Simple_repeat	+
	chr1	5560845	5560860	0	0	1	chr1	5560712	5560880	(TG)n	Simple_repeat	+
	chr1	5560861	5560874	0	0	1	chr1	5560712	5560880	(TG)n	Simple_repeat	+
	chr1	5560875	5560890	0	0	1	chr1	5560712	5560880	(TG)n	Simple_repeat	+
	chr1	5576605	5576653	0	0	1	chr1	5576605	5576653	(CA)n	Simple_repeat	+
	chr1	5635216	5635225	0	0	1	chr1	5634671	5635453	L2a	LINE/L2	+
	chr1	5635226	5635236	0	0	1	chr1	5634671	5635453	L2a	LINE/L2	+
	chr1	5638175	5638187	0	0	1	chr1	5638133	5638195	(TG)n	Simple_repeat	+
	chr1	5641176	5641203	0	0	1	chr1	5641153	5641225	(TG)n	Simple_repeat	+
	chr1	5641208	5641225	0	0	1	chr1	5641153	5641225	(TG)n	Simple_repeat	+
	chr1	5652048	5652058	0	0	1	chr1	5652048	5652108	(CA)n	Simple_repeat	+
	chr1	5652080	5652094	0	0	1	chr1	5652048	5652108	(CA)n	Simple_repeat	+
	chr1	5652096	5652108	0	0	1	chr1	5652048	5652108	(CA)n	Simple_repeat	+
	chr1	5669415	5669439	0	0	1	chr1	5669415	5669439	(CA)n	Simple_repeat	+
	chr1	5682860	5682870	0	0	1	chr1	5682860	5682882	(TG)n	Simple_repeat	+
	chr1	5682872	5682882	0	0	1	chr1	5682860	5682882	(TG)n	Simple_repeat	+
	chr1	5693621	5693630	0	0	1	chr1	5693621	5693672	(TG)n	Simple_repeat	+
	chr1	5694303	5694312	0	0	1	chr1	5694185	5694304	(TG)n	Simple_repeat	+
	chr1	5694369	5694382	0	0	1	chr1	5694323	5694421	(TG)n	Simple_repeat	+
	chr1	5703347	5703359	0	0	1	chr1	5703274	5703425	L1PA8	LINE/L1	+
	chr1	5707584	5707593	0	0	1	chr1	5707283	5707816	MER77B	LTR/ERVL	+
	chr1	5748447	5748478	0	0	1	chr1	5748447	5748478	(TG)n	Simple_repeat	+
	chr1	5748800	5748810	0	0	1	chr1	5748800	5748900	(TG)n	Simple_repeat	+
	chr1	5748851	5748864	0	0	1	chr1	5748800	5748900	(TG)n	Simple_repeat	+
	chr1	5748887	5748903	0	0	1	chr1	5748800	5748900	(TG)n	Simple_repeat	+
	chr1	5753365	5753381	0	0	1	chr1	5753367	5753421	(CA)n	Simple_repeat	+
	chr1	5753386	5753397	0	0	1	chr1	5753367	5753421	(CA)n	Simple_repeat	+
	chr1	5753406	5753415	0	0	1	chr1	5753367	5753421	(CA)n	Simple_repeat	+
	chr1	5767564	5767574	0	0	1	chr1	5767389	5767810	MLT1C	LTR/ERVL-MaLR	+
	chr1	5801437	5801452	0	0	1	chr1	5801428	5801610	(CA)n	Simple_repeat	+
	chr1	5801497	5801506	0	0	1	chr1	5801428	5801610	(CA)n	Simple_repeat	+
	chr1	5801518	5801534	0	0	1	chr1	5801428	5801610	(CA)n	Simple_repeat	+
	chr1	5801555	5801568	0	0	1	chr1	5801428	5801610	(CA)n	Simple_repeat	+
	chr1	5801597	5801610	0	0	1	chr1	5801428	5801610	(CA)n	Simple_repeat	+
	chr1	5802560	5802570	0	0	1	chr1	5802554	5802789	LTR19B	LTR/ERV1	+
	chr1	5804747	5804758	0	0	1	chr1	5804747	5804787	(CA)n	Simple_repeat	+
	chr1	5804942	5804952	0	0	1	chr1	5804815	5804987	(CA)n	Simple_repeat	+
	chr1	5804977	5804987	0	0	1	chr1	5804815	5804987	(CA)n	Simple_repeat	+
	chr1	5817955	5817980	0	0	1	chr1	5817955	5818108	(CA)n	Simple_repeat	+
	chr1	5818059	5818070	0	0	1	chr1	5817955	5818108	(CA)n	Simple_repeat	+
	chr1	5818081	5818096	0	0	1	chr1	5817955	5818108	(CA)n	Simple_repeat	+
	chr1	5818098	5818108	0	0	1	chr1	5817955	5818108	(CA)n	Simple_repeat	+
	chr1	5835852	5835865	0	0	1	chr1	5835759	5835853	L1MB3	LINE/L1	+
	chr1	5847326	5847336	0	0	1	chr1	5847201	5847416	MIRb	SINE/MIR	+
	chr1	5854563	5854572	0	0	1	chr1	5854539	5854670	(CATG)n	Simple_repeat	+
	chr1	5854745	5854756	0	0	1	chr1	5854671	5854760	(CATATA)n	Simple_repeat	+
	chr1	5863327	5863352	0	0	1	chr1	5863313	5863352	(CA)n	Simple_repeat	+
	chr1	5866232	5866264	0	0	1	chr1	5866229	5866267	(CA)n	Simple_repeat	+
	chr1	5868520	5868531	0	0	1	chr1	5868522	5868643	(CA)n	Simple_repeat	+
	chr1	5868674	5868684	0	0	1	chr1	5868666	5868833	(CA)n	Simple_repeat	+
	chr1	5868792	5868801	0	0	1	chr1	5868666	5868833	(CA)n	Simple_repeat	+
	chr1	5868853	5868862	0	0	1	chr1	5868853	5869017	(CA)n	Simple_repeat	+
	chr1	5868924	5868933	0	0	1	chr1	5868853	5869017	(CA)n	Simple_repeat	+
	chr1	5868993	5869003	0	0	1	chr1	5868853	5869017	(CA)n	Simple_repeat	+
	chr1	5869089	5869100	0	0	1	chr1	5869065	5869152	(CA)n	Simple_repeat	+
	chr1	5869108	5869117	0	0	1	chr1	5869065	5869152	(CA)n	Simple_repeat	+
	chr1	5869125	5869136	0	0	1	chr1	5869065	5869152	(CA)n	Simple_repeat	+
	chr1	5869482	5869493	0	0	1	chr1	5869338	5869505	(CA)n	Simple_repeat	+
	chr1	5871242	5871257	0	0	1	chr1	5871246	5871340	(CA)n	Simple_repeat	+
	chr1	5899959	5899970	0	0	1	chr1	5899961	5900014	(CA)n	Simple_repeat	+
	chr1	5899980	5899996	0	0	1	chr1	5899961	5900014	(CA)n	Simple_repeat	+
	chr1	5909743	5909752	0	0	1	chr1	5909743	5909916	(CA)n	Simple_repeat	+
	chr1	5909784	5909794	0	0	1	chr1	5909743	5909916	(CA)n	Simple_repeat	+
	chr1	5909844	5909853	0	0	1	chr1	5909743	5909916	(CA)n	Simple_repeat	+
	chr1	5909903	5909916	0	0	1	chr1	5909743	5909916	(CA)n	Simple_repeat	+
	chr1	5928577	5928589	0	0	1	chr1	5928577	5928756	(CA)n	Simple_repeat	+
	chr1	5928591	5928602	0	0	1	chr1	5928577	5928756	(CA)n	Simple_repeat	+
	chr1	5928668	5928684	0	0	1	chr1	5928577	5928756	(CA)n	Simple_repeat	+
	chr1	5928705	5928716	0	0	1	chr1	5928577	5928756	(CA)n	Simple_repeat	+
	chr1	5928729	5928738	0	0	1	chr1	5928577	5928756	(CA)n	Simple_repeat	+
	chr1	5928770	5928781	0	0	1	chr1	5928770	5928948	(CA)n	Simple_repeat	+
	chr1	5928834	5928849	0	0	1	chr1	5928770	5928948	(CA)n	Simple_repeat	+
	chr1	5928863	5928872	0	0	1	chr1	5928770	5928948	(CA)n	Simple_repeat	+
	chr1	5928885	5928897	0	0	1	chr1	5928770	5928948	(CA)n	Simple_repeat	+
	chr1	5928899	5928908	0	0	1	chr1	5928770	5928948	(CA)n	Simple_repeat	+
	chr1	5928909	5928918	0	0	1	chr1	5928770	5928948	(CA)n	Simple_repeat	+
	chr1	5928937	5928948	0	0	1	chr1	5928770	5928948	(CA)n	Simple_repeat	+
	chr1	5929003	5929016	0	0	1	chr1	5929005	5929187	(CA)n	Simple_repeat	+
	chr1	5929018	5929029	0	0	1	chr1	5929005	5929187	(CA)n	Simple_repeat	+
	chr1	5929030	5929039	0	0	1	chr1	5929005	5929187	(CA)n	Simple_repeat	+
	chr1	5929052	5929066	0	0	1	chr1	5929005	5929187	(CA)n	Simple_repeat	+
	chr1	5929071	5929081	0	0	1	chr1	5929005	5929187	(CA)n	Simple_repeat	+
	chr1	5929082	5929091	0	0	1	chr1	5929005	5929187	(CA)n	Simple_repeat	+
	chr1	5929110	5929123	0	0	1	chr1	5929005	5929187	(CA)n	Simple_repeat	+
	chr1	5929174	5929187	0	0	1	chr1	5929005	5929187	(CA)n	Simple_repeat	+
	chr1	5929211	5929225	0	0	1	chr1	5929205	5929445	(CA)n	Simple_repeat	+
	chr1	5929292	5929313	0	0	1	chr1	5929205	5929445	(CA)n	Simple_repeat	+
	chr1	5929383	5929392	0	0	1	chr1	5929205	5929445	(CA)n	Simple_repeat	+
	chr1	5929403	5929420	0	0	1	chr1	5929205	5929445	(CA)n	Simple_repeat	+
	chr1	5929425	5929436	0	0	1	chr1	5929205	5929445	(CA)n	Simple_repeat	+
	chr1	5939833	5939857	0	0	1	chr1	5939838	5939961	(CA)n	Simple_repeat	+
	chr1	5939859	5939875	0	0	1	chr1	5939838	5939961	(CA)n	Simple_repeat	+
	chr1	5939877	5939893	0	0	1	chr1	5939838	5939961	(CA)n	Simple_repeat	+
	chr1	5939905	5939915	0	0	1	chr1	5939838	5939961	(CA)n	Simple_repeat	+
	chr1	5939917	5939931	0	0	1	chr1	5939838	5939961	(CA)n	Simple_repeat	+
	chr1	5939932	5939941	0	0	1	chr1	5939838	5939961	(CA)n	Simple_repeat	+
	chr1	5939943	5939961	0	0	1	chr1	5939838	5939961	(CA)n	Simple_repeat	+
	chr1	5940061	5940077	0	0	1	chr1	5940064	5940109	(CA)n	Simple_repeat	+
	chr1	5940078	5940089	0	0	1	chr1	5940064	5940109	(CA)n	Simple_repeat	+
	chr1	5940090	5940109	0	0	1	chr1	5940064	5940109	(CA)n	Simple_repeat	+
	chr1	5958902	5958921	0	0	1	chr1	5958896	5958931	(CA)n	Simple_repeat	+
	chr1	5978059	5978068	0	0	1	chr1	5977803	5978150	MLT1I	LTR/ERVL-MaLR	+
	chr1	6009404	6009430	0	0	1	chr1	6009395	6009430	(CA)n	Simple_repeat	+
	chr1	6025999	6026013	0	0	1	chr1	6025614	6026247	MER72	LTR/ERV1	+
	chr1	6052990	6053012	1	0	0	chr1	6052957	6053146	C-rich	Low_complexity	+
	chr1	6061357	6061391	0	0	1	chr1	6061357	6061417	(CA)n	Simple_repeat	+
	chr1	6061399	6061409	0	0	1	chr1	6061357	6061417	(CA)n	Simple_repeat	+
	chr1	6069450	6069460	0	0	1	chr1	6069445	6069489	(TG)n	Simple_repeat	+
	chr1	6069462	6069479	0	0	1	chr1	6069445	6069489	(TG)n	Simple_repeat	+
	chr1	6077467	6077499	0	0	1	chr1	6077467	6077499	(TG)n	Simple_repeat	+
	chr1	6087280	6087334	0	0	1	chr1	6087280	6087334	(TG)n	Simple_repeat	+
	chr1	6090507	6090528	0	0	1	chr1	6090512	6090695	(TG)n	Simple_repeat	+
	chr1	6090753	6090763	0	0	1	chr1	6090728	6091004	(TG)n	Simple_repeat	+
	chr1	6090822	6090831	0	0	1	chr1	6090728	6091004	(TG)n	Simple_repeat	+
	chr1	6090864	6090873	0	0	1	chr1	6090728	6091004	(TG)n	Simple_repeat	+
	chr1	6090988	6091007	0	0	1	chr1	6090728	6091004	(TG)n	Simple_repeat	+
	chr1	6093243	6093255	0	0	1	chr1	6092739	6093255	L1MC4	LINE/L1	+
	chr1	6093277	6093287	0	0	1	chr1	6093272	6093575	(TG)n	Simple_repeat	+
	chr1	6093301	6093310	0	0	1	chr1	6093272	6093575	(TG)n	Simple_repeat	+
	chr1	6093312	6093324	0	0	1	chr1	6093272	6093575	(TG)n	Simple_repeat	+
	chr1	6093334	6093345	0	0	1	chr1	6093272	6093575	(TG)n	Simple_repeat	+
	chr1	6093364	6093375	0	0	1	chr1	6093272	6093575	(TG)n	Simple_repeat	+
	chr1	6093400	6093417	0	0	1	chr1	6093272	6093575	(TG)n	Simple_repeat	+
	chr1	6093419	6093429	0	0	1	chr1	6093272	6093575	(TG)n	Simple_repeat	+
	chr1	6093432	6093442	0	0	1	chr1	6093272	6093575	(TG)n	Simple_repeat	+
	chr1	6093497	6093512	0	0	1	chr1	6093272	6093575	(TG)n	Simple_repeat	+
	chr1	6144435	6144444	0	0	1	chr1	6144435	6144493	(CA)n	Simple_repeat	+
	chr1	6179769	6179778	0	0	1	chr1	6179768	6179924	(TATG)n	Simple_repeat	+
	chr1	6208168	6208181	0	0	1	chr1	6208139	6208202	(CA)n	Simple_repeat	+
	chr1	6208183	6208193	0	0	1	chr1	6208139	6208202	(CA)n	Simple_repeat	+
	chr1	6211584	6211594	0	0	1	chr1	6211424	6211748	L2b	LINE/L2	+
	chr1	6212439	6212467	0	0	1	chr1	6212422	6212471	(CA)n	Simple_repeat	+
	chr1	6219288	6219319	0	0	1	chr1	6219288	6219319	(CA)n	Simple_repeat	+
	chr1	6260504	6260513	0	0	1	chr1	6260456	6260565	L2b	LINE/L2	+
	chr1	6289844	6289884	0	0	1	chr1	6289844	6289884	(CA)n	Simple_repeat	+
	chr1	6305165	6305514	1	0	0	chr1	6305391	6305411	GC_rich	Low_complexity	+
	chr1	6321264	6321286	1	0	0	chr1	6321250	6321297	(TCCG)n	Simple_repeat	+
	chr1	6359726	6359751	0	0	1	chr1	6359726	6359772	(TG)n	Simple_repeat	+
	chr1	6359755	6359772	0	0	1	chr1	6359726	6359772	(TG)n	Simple_repeat	+
	chr1	6390114	6390126	0	0	1	chr1	6390114	6390148	(TG)n	Simple_repeat	+
	chr1	6390127	6390148	0	0	1	chr1	6390114	6390148	(TG)n	Simple_repeat	+
	chr1	6408371	6408382	0	0	1	chr1	6408373	6408424	(CA)n	Simple_repeat	+
	chr1	6408396	6408424	0	0	1	chr1	6408373	6408424	(CA)n	Simple_repeat	+
	chr1	6439425	6439434	0	0	1	chr1	6439427	6439524	L1MB8	LINE/L1	+
	chr1	6447300	6447309	0	0	1	chr1	6447166	6447392	L1ME1	LINE/L1	+
	chr1	6457884	6457893	0	0	1	chr1	6457815	6458217	L2a	LINE/L2	+
	chr1	6470571	6470585	0	0	1	chr1	6470583	6470644	L1MA4	LINE/L1	+
	chr1	6474809	6474819	0	0	1	chr1	6474801	6474839	(CA)n	Simple_repeat	+
	chr1	6474829	6474839	0	0	1	chr1	6474801	6474839	(CA)n	Simple_repeat	+
	chr1	6496414	6496423	0	0	1	chr1	6496232	6496483	MIRb	SINE/MIR	+
	chr1	6505154	6505173	0	0	1	chr1	6505156	6505180	(CA)n	Simple_repeat	+
	chr1	6507064	6507698	3	0	1	chr1	6507373	6507395	GC_rich	Low_complexity	+
	chr1	6515041	6515050	0	0	1	chr1	6515049	6515069	GC_rich	Low_complexity	+
	chr1	6569887	6569896	0	0	1	chr1	6569757	6569933	MIRb	SINE/MIR	+
	chr1	6576804	6576814	0	0	1	chr1	6576786	6576966	(TA)n	Simple_repeat	+
	chr1	6576836	6576846	0	0	1	chr1	6576786	6576966	(TA)n	Simple_repeat	+
	chr1	6604573	6604604	0	0	1	chr1	6604573	6604604	(CA)n	Simple_repeat	+
	chr1	6614428	6614659	1	0	0	chr1	6614454	6614474	GC_rich	Low_complexity	+
	chr1	6673539	6673696	1	0	0	chr1	6673414	6673570	C-rich	Low_complexity	+
	chr1	6673981	6674025	1	0	0	chr1	6674010	6674121	C-rich	Low_complexity	+
	chr1	6674043	6674056	1	0	0	chr1	6674010	6674121	C-rich	Low_complexity	+
	chr1	6698025	6698034	0	0	1	chr1	6697877	6698051	MER102a	DNA/hAT-Charlie	+
	chr1	6701467	6701493	0	0	1	chr1	6701467	6701497	(CA)n	Simple_repeat	+
	chr1	6736725	6736736	0	0	1	chr1	6736458	6736726	AluJr	SINE/Alu	+
	chr1	6766404	6766426	0	0	1	chr1	6766400	6766426	(CA)n	Simple_repeat	+
	chr1	6786312	6786321	0	0	1	chr1	6785974	6786655	L2a	LINE/L2	+
	chr1	6788893	6788903	0	0	1	chr1	6788878	6789134	(TA)n	Simple_repeat	+
	chr1	6793251	6793280	0	0	1	chr1	6793251	6793280	(CA)n	Simple_repeat	+
	chr1	6798984	6799368	7	9	3	chr1	6799095	6799248	(CA)n	Simple_repeat	+
	chr1	6798984	6799368	7	9	3	chr1	6799292	6799565	AluSx	SINE/Alu	+
	chr1	6800602	6800645	0	0	1	chr1	6800602	6800645	(TG)n	Simple_repeat	+
	chr1	6803536	6803545	0	0	1	chr1	6803402	6803561	MER5A1	DNA/hAT-Charlie	+
	chr1	6811801	6811841	0	0	1	chr1	6811801	6811847	(TG)n	Simple_repeat	+
	chr1	6818198	6818209	0	0	1	chr1	6818130	6818295	MER96	DNA/hAT	+
	chr1	6850436	6850469	0	0	1	chr1	6850436	6850469	(TG)n	Simple_repeat	+
	chr1	6882855	6882886	0	0	1	chr1	6882855	6882905	(CA)n	Simple_repeat	+
	chr1	6882888	6882905	0	0	1	chr1	6882855	6882905	(CA)n	Simple_repeat	+
	chr1	6896654	6896665	0	0	1	chr1	6896634	6896689	(TG)n	Simple_repeat	+
	chr1	6918530	6918545	0	0	1	chr1	6918503	6918532	(TGG)n	Simple_repeat	+
	chr1	6944352	6944396	0	0	1	chr1	6944352	6944396	(CA)n	Simple_repeat	+
	chr1	6948017	6948027	0	0	1	chr1	6948009	6948263	L2a	LINE/L2	+
	chr1	6959598	6959654	0	0	1	chr1	6959598	6959654	(CA)n	Simple_repeat	+
	chr1	6962100	6962133	0	0	1	chr1	6962100	6962133	(CA)n	Simple_repeat	+
	chr1	7020805	7020814	0	0	1	chr1	7020569	7020832	L2c	LINE/L2	+
	chr1	7025255	7025264	0	0	1	chr1	7025255	7025392	(TG)n	Simple_repeat	+
	chr1	7025383	7025392	0	0	1	chr1	7025255	7025392	(TG)n	Simple_repeat	+
	chr1	7040773	7040783	0	0	1	chr1	7040585	7040953	THE1B	LTR/ERVL-MaLR	+
	chr1	7103400	7103410	0	0	1	chr1	7103400	7103451	(TG)n	Simple_repeat	+
	chr1	7103430	7103452	0	0	1	chr1	7103400	7103451	(TG)n	Simple_repeat	+
	chr1	7118919	7118929	0	0	1	chr1	7118919	7118956	(CA)n	Simple_repeat	+
	chr1	7118931	7118943	0	0	1	chr1	7118919	7118956	(CA)n	Simple_repeat	+
	chr1	7118945	7118956	0	0	1	chr1	7118919	7118956	(CA)n	Simple_repeat	+
	chr1	7138045	7138068	0	0	1	chr1	7138051	7138077	(CA)n	Simple_repeat	+
	chr1	7145209	7145218	0	0	1	chr1	7145195	7145258	MER33	DNA/hAT-Charlie	+
	chr1	7158160	7158201	0	0	1	chr1	7158160	7158219	(TG)n	Simple_repeat	+
	chr1	7158202	7158215	0	0	1	chr1	7158160	7158219	(TG)n	Simple_repeat	+
	chr1	7161777	7161787	0	0	1	chr1	7161704	7161826	(CA)n	Simple_repeat	+
	chr1	7161777	7161787	0	0	1	chr1	7161784	7162017	(CA)n	Simple_repeat	+
	chr1	7161853	7161864	0	0	1	chr1	7161784	7162017	(CA)n	Simple_repeat	+
	chr1	7162084	7162130	0	0	1	chr1	7162041	7162130	(CA)n	Simple_repeat	+
	chr1	7163409	7163418	0	0	1	chr1	7163402	7163745	(CA)n	Simple_repeat	+
	chr1	7163459	7163475	0	0	1	chr1	7163402	7163745	(CA)n	Simple_repeat	+
	chr1	7163476	7163485	0	0	1	chr1	7163402	7163745	(CA)n	Simple_repeat	+
	chr1	7163504	7163513	0	0	1	chr1	7163402	7163745	(CA)n	Simple_repeat	+
	chr1	7163671	7163687	0	0	1	chr1	7163402	7163745	(CA)n	Simple_repeat	+
	chr1	7163691	7163707	0	0	1	chr1	7163402	7163745	(CA)n	Simple_repeat	+
	chr1	7163821	7163830	0	0	1	chr1	7163775	7164321	(CA)n	Simple_repeat	+
	chr1	7163883	7163892	0	0	1	chr1	7163775	7164321	(CA)n	Simple_repeat	+
	chr1	7163921	7163933	0	0	1	chr1	7163775	7164321	(CA)n	Simple_repeat	+
	chr1	7163964	7163973	0	0	1	chr1	7163775	7164321	(CA)n	Simple_repeat	+
	chr1	7164003	7164012	0	0	1	chr1	7163775	7164321	(CA)n	Simple_repeat	+
	chr1	7164023	7164039	0	0	1	chr1	7163775	7164321	(CA)n	Simple_repeat	+
	chr1	7164252	7164261	0	0	1	chr1	7163775	7164321	(CA)n	Simple_repeat	+
	chr1	7164290	7164299	0	0	1	chr1	7163775	7164321	(CA)n	Simple_repeat	+
	chr1	7164430	7164452	0	0	1	chr1	7164379	7164452	(CA)n	Simple_repeat	+
	chr1	7167310	7167320	0	0	1	chr1	7167310	7167362	(TG)n	Simple_repeat	+
	chr1	7167327	7167338	0	0	1	chr1	7167310	7167362	(TG)n	Simple_repeat	+
	chr1	7167339	7167367	0	0	1	chr1	7167310	7167362	(TG)n	Simple_repeat	+
	chr1	7174366	7174378	0	0	1	chr1	7174366	7174390	(TG)n	Simple_repeat	+
	chr1	7174380	7174390	0	0	1	chr1	7174366	7174390	(TG)n	Simple_repeat	+
	chr1	7183101	7183112	0	0	1	chr1	7182876	7183104	L2c	LINE/L2	+
	chr1	7189980	7190015	0	0	1	chr1	7189980	7190015	(TG)n	Simple_repeat	+
	chr1	7192109	7192142	0	0	1	chr1	7192109	7192142	(CA)n	Simple_repeat	+
	chr1	7204297	7204312	0	0	1	chr1	7204297	7204361	(TG)n	Simple_repeat	+
	chr1	7206780	7206791	0	0	1	chr1	7206782	7206941	(CA)n	Simple_repeat	+
	chr1	7206815	7206829	0	0	1	chr1	7206782	7206941	(CA)n	Simple_repeat	+
	chr1	7206872	7206884	0	0	1	chr1	7206782	7206941	(CA)n	Simple_repeat	+
	chr1	7206885	7206894	0	0	1	chr1	7206782	7206941	(CA)n	Simple_repeat	+
	chr1	7206902	7206911	0	0	1	chr1	7206782	7206941	(CA)n	Simple_repeat	+
	chr1	7207026	7207039	0	0	1	chr1	7206958	7207139	(CA)n	Simple_repeat	+
	chr1	7207050	7207065	0	0	1	chr1	7206958	7207139	(CA)n	Simple_repeat	+
	chr1	7207080	7207090	0	0	1	chr1	7206958	7207139	(CA)n	Simple_repeat	+
	chr1	7207101	7207111	0	0	1	chr1	7206958	7207139	(CA)n	Simple_repeat	+
	chr1	7207161	7207172	0	0	1	chr1	7207163	7207199	(CA)n	Simple_repeat	+
	chr1	7207518	7207527	0	0	1	chr1	7207500	7207640	(CA)n	Simple_repeat	+
	chr1	7207539	7207548	0	0	1	chr1	7207500	7207640	(CA)n	Simple_repeat	+
	chr1	7207603	7207612	0	0	1	chr1	7207500	7207640	(CA)n	Simple_repeat	+
	chr1	7207628	7207640	0	0	1	chr1	7207500	7207640	(CA)n	Simple_repeat	+
	chr1	7207655	7207667	0	0	1	chr1	7207657	7207814	(CA)n	Simple_repeat	+
	chr1	7207676	7207686	0	0	1	chr1	7207657	7207814	(CA)n	Simple_repeat	+
	chr1	7207728	7207739	0	0	1	chr1	7207657	7207814	(CA)n	Simple_repeat	+
	chr1	7207751	7207762	0	0	1	chr1	7207657	7207814	(CA)n	Simple_repeat	+
	chr1	7207780	7207792	0	0	1	chr1	7207657	7207814	(CA)n	Simple_repeat	+
	chr1	7207803	7207814	0	0	1	chr1	7207657	7207814	(CA)n	Simple_repeat	+
	chr1	7207857	7207868	0	0	1	chr1	7207859	7208025	(CA)n	Simple_repeat	+
	chr1	7207880	7207891	0	0	1	chr1	7207859	7208025	(CA)n	Simple_repeat	+
	chr1	7207905	7207917	0	0	1	chr1	7207859	7208025	(CA)n	Simple_repeat	+
	chr1	7207928	7207939	0	0	1	chr1	7207859	7208025	(CA)n	Simple_repeat	+
	chr1	7207957	7207969	0	0	1	chr1	7207859	7208025	(CA)n	Simple_repeat	+
	chr1	7207980	7207991	0	0	1	chr1	7207859	7208025	(CA)n	Simple_repeat	+
	chr1	7208005	7208017	0	0	1	chr1	7207859	7208025	(CA)n	Simple_repeat	+
	chr1	7208164	7208182	0	0	1	chr1	7208062	7208338	(CA)n	Simple_repeat	+
	chr1	7208234	7208243	0	0	1	chr1	7208062	7208338	(CA)n	Simple_repeat	+
	chr1	7208284	7208296	0	0	1	chr1	7208062	7208338	(CA)n	Simple_repeat	+
	chr1	7208318	7208329	0	0	1	chr1	7208062	7208338	(CA)n	Simple_repeat	+
	chr1	7208383	7208393	0	0	1	chr1	7208383	7208438	(CA)n	Simple_repeat	+
	chr1	7235104	7235129	0	0	1	chr1	7235104	7235139	(TG)n	Simple_repeat	+
	chr1	7257689	7257738	0	0	1	chr1	7257689	7257738	(CA)n	Simple_repeat	+
	chr1	7281967	7281987	0	0	1	chr1	7281964	7282009	(CA)n	Simple_repeat	+
	chr1	7281989	7282009	0	0	1	chr1	7281964	7282009	(CA)n	Simple_repeat	+
	chr1	7283383	7283392	0	0	1	chr1	7283378	7283468	(TG)n	Simple_repeat	+
	chr1	7283439	7283449	0	0	1	chr1	7283378	7283468	(TG)n	Simple_repeat	+
	chr1	7283451	7283460	0	0	1	chr1	7283378	7283468	(TG)n	Simple_repeat	+
	chr1	7291388	7291411	0	0	1	chr1	7291388	7291411	(TG)n	Simple_repeat	+
	chr1	7305277	7305290	0	0	1	chr1	7305277	7305320	(CA)n	Simple_repeat	+
	chr1	7311914	7311924	0	0	1	chr1	7311914	7311957	(TG)n	Simple_repeat	+
	chr1	7311934	7311952	0	0	1	chr1	7311914	7311957	(TG)n	Simple_repeat	+
	chr1	7330305	7330335	0	0	1	chr1	7329644	7330351	L1MEc	LINE/L1	+
	chr1	7333169	7333178	0	0	1	chr1	7332948	7333821	L1MB7	LINE/L1	+
	chr1	7333630	7333639	0	0	1	chr1	7332948	7333821	L1MB7	LINE/L1	+
	chr1	7337517	7337552	0	0	1	chr1	7337517	7337552	(TG)n	Simple_repeat	+
	chr1	7341860	7341904	0	0	1	chr1	7341860	7341907	(TG)n	Simple_repeat	+
	chr1	7392887	7392903	0	0	1	chr1	7392872	7392903	(CA)n	Simple_repeat	+
	chr1	7410783	7410798	0	0	1	chr1	7410783	7410811	(TG)n	Simple_repeat	+
	chr1	7451389	7451418	0	0	1	chr1	7451389	7451418	(TG)n	Simple_repeat	+
	chr1	7454872	7454902	0	0	1	chr1	7454872	7454925	(TG)n	Simple_repeat	+
	chr1	7454904	7454914	0	0	1	chr1	7454872	7454925	(TG)n	Simple_repeat	+
	chr1	7454916	7454925	0	0	1	chr1	7454872	7454925	(TG)n	Simple_repeat	+
	chr1	7466668	7466680	0	0	1	chr1	7466620	7466726	(CA)n	Simple_repeat	+
	chr1	7466700	7466718	0	0	1	chr1	7466620	7466726	(CA)n	Simple_repeat	+
	chr1	7470958	7470984	0	0	1	chr1	7470958	7471081	(TG)n	Simple_repeat	+
	chr1	7471068	7471084	0	0	1	chr1	7470958	7471081	(TG)n	Simple_repeat	+
	chr1	7539962	7539973	0	0	1	chr1	7539962	7540477	(TG)n	Simple_repeat	+
	chr1	7540144	7540154	0	0	1	chr1	7539962	7540477	(TG)n	Simple_repeat	+
	chr1	7540167	7540183	0	0	1	chr1	7539962	7540477	(TG)n	Simple_repeat	+
	chr1	7540188	7540197	0	0	1	chr1	7539962	7540477	(TG)n	Simple_repeat	+
	chr1	7540222	7540232	0	0	1	chr1	7539962	7540477	(TG)n	Simple_repeat	+
	chr1	7540248	7540257	0	0	1	chr1	7539962	7540477	(TG)n	Simple_repeat	+
	chr1	7540279	7540289	0	0	1	chr1	7539962	7540477	(TG)n	Simple_repeat	+
	chr1	7540302	7540313	0	0	1	chr1	7539962	7540477	(TG)n	Simple_repeat	+
	chr1	7540347	7540358	0	0	1	chr1	7539962	7540477	(TG)n	Simple_repeat	+
	chr1	7540375	7540386	0	0	1	chr1	7539962	7540477	(TG)n	Simple_repeat	+
	chr1	7540457	7540477	0	0	1	chr1	7539962	7540477	(TG)n	Simple_repeat	+
	chr1	7548539	7548550	0	0	1	chr1	7548539	7548608	(CA)n	Simple_repeat	+
	chr1	7548553	7548567	0	0	1	chr1	7548539	7548608	(CA)n	Simple_repeat	+
	chr1	7548595	7548604	0	0	1	chr1	7548539	7548608	(CA)n	Simple_repeat	+
	chr1	7548712	7548721	0	0	1	chr1	7548663	7548831	(CATATA)n	Simple_repeat	+
	chr1	7549031	7549048	0	0	1	chr1	7548965	7549046	(CA)n	Simple_repeat	+
	chr1	7552647	7552673	0	0	1	chr1	7552643	7552819	(CA)n	Simple_repeat	+
	chr1	7552683	7552695	0	0	1	chr1	7552643	7552819	(CA)n	Simple_repeat	+
	chr1	7552729	7552741	0	0	1	chr1	7552643	7552819	(CA)n	Simple_repeat	+
	chr1	7552757	7552767	0	0	1	chr1	7552643	7552819	(CA)n	Simple_repeat	+
	chr1	7552769	7552779	0	0	1	chr1	7552643	7552819	(CA)n	Simple_repeat	+
	chr1	7552795	7552819	0	0	1	chr1	7552643	7552819	(CA)n	Simple_repeat	+
	chr1	7552835	7552845	0	0	1	chr1	7552838	7553133	(CA)n	Simple_repeat	+
	chr1	7552868	7552877	0	0	1	chr1	7552838	7553133	(CA)n	Simple_repeat	+
	chr1	7552895	7552909	0	0	1	chr1	7552838	7553133	(CA)n	Simple_repeat	+
	chr1	7552925	7552937	0	0	1	chr1	7552838	7553133	(CA)n	Simple_repeat	+
	chr1	7552959	7552977	0	0	1	chr1	7552838	7553133	(CA)n	Simple_repeat	+
	chr1	7552987	7553005	0	0	1	chr1	7552838	7553133	(CA)n	Simple_repeat	+
	chr1	7553051	7553061	0	0	1	chr1	7552838	7553133	(CA)n	Simple_repeat	+
	chr1	7553084	7553097	0	0	1	chr1	7552838	7553133	(CA)n	Simple_repeat	+
	chr1	7553113	7553133	0	0	1	chr1	7552838	7553133	(CA)n	Simple_repeat	+
	chr1	7553170	7553188	0	0	1	chr1	7553150	7553591	(CA)n	Simple_repeat	+
	chr1	7553225	7553237	0	0	1	chr1	7553150	7553591	(CA)n	Simple_repeat	+
	chr1	7553245	7553259	0	0	1	chr1	7553150	7553591	(CA)n	Simple_repeat	+
	chr1	7553275	7553289	0	0	1	chr1	7553150	7553591	(CA)n	Simple_repeat	+
	chr1	7553300	7553311	0	0	1	chr1	7553150	7553591	(CA)n	Simple_repeat	+
	chr1	7553321	7553333	0	0	1	chr1	7553150	7553591	(CA)n	Simple_repeat	+
	chr1	7553339	7553349	0	0	1	chr1	7553150	7553591	(CA)n	Simple_repeat	+
	chr1	7553366	7553375	0	0	1	chr1	7553150	7553591	(CA)n	Simple_repeat	+
	chr1	7553398	7553407	0	0	1	chr1	7553150	7553591	(CA)n	Simple_repeat	+
	chr1	7553423	7553441	0	0	1	chr1	7553150	7553591	(CA)n	Simple_repeat	+
	chr1	7553447	7553463	0	0	1	chr1	7553150	7553591	(CA)n	Simple_repeat	+
	chr1	7553488	7553497	0	0	1	chr1	7553150	7553591	(CA)n	Simple_repeat	+
	chr1	7553507	7553517	0	0	1	chr1	7553150	7553591	(CA)n	Simple_repeat	+
	chr1	7553541	7553553	0	0	1	chr1	7553150	7553591	(CA)n	Simple_repeat	+
	chr1	7553565	7553579	0	0	1	chr1	7553150	7553591	(CA)n	Simple_repeat	+
	chr1	7558222	7558232	0	0	1	chr1	7558217	7558539	(TG)n	Simple_repeat	+
	chr1	7558252	7558266	0	0	1	chr1	7558217	7558539	(TG)n	Simple_repeat	+
	chr1	7558486	7558496	0	0	1	chr1	7558217	7558539	(TG)n	Simple_repeat	+
	chr1	7558760	7558771	0	0	1	chr1	7558618	7558767	(TG)n	Simple_repeat	+
	chr1	7558848	7558857	0	0	1	chr1	7558831	7558874	(TG)n	Simple_repeat	+
	chr1	7558896	7558907	0	0	1	chr1	7558897	7559077	(TG)n	Simple_repeat	+
	chr1	7558916	7558928	0	0	1	chr1	7558897	7559077	(TG)n	Simple_repeat	+
	chr1	7558985	7558997	0	0	1	chr1	7558897	7559077	(TG)n	Simple_repeat	+
	chr1	7559038	7559049	0	0	1	chr1	7558897	7559077	(TG)n	Simple_repeat	+
	chr1	7559060	7559070	0	0	1	chr1	7558897	7559077	(TG)n	Simple_repeat	+
	chr1	7559115	7559126	0	0	1	chr1	7559115	7559235	(TG)n	Simple_repeat	+
	chr1	7559137	7559149	0	0	1	chr1	7559115	7559235	(TG)n	Simple_repeat	+
	chr1	7559194	7559205	0	0	1	chr1	7559115	7559235	(TG)n	Simple_repeat	+
	chr1	7559216	7559228	0	0	1	chr1	7559115	7559235	(TG)n	Simple_repeat	+
	chr1	7559291	7559303	0	0	1	chr1	7559269	7559326	(TG)n	Simple_repeat	+
	chr1	7559348	7559359	0	0	1	chr1	7559349	7559533	(TG)n	Simple_repeat	+
	chr1	7559370	7559380	0	0	1	chr1	7559349	7559533	(TG)n	Simple_repeat	+
	chr1	7559419	7559430	0	0	1	chr1	7559349	7559533	(TG)n	Simple_repeat	+
	chr1	7559441	7559453	0	0	1	chr1	7559349	7559533	(TG)n	Simple_repeat	+
	chr1	7559512	7559526	0	0	1	chr1	7559349	7559533	(TG)n	Simple_repeat	+
	chr1	7559589	7559603	0	0	1	chr1	7559567	7559610	(TG)n	Simple_repeat	+
	chr1	7559666	7559678	0	0	1	chr1	7559646	7559991	(TG)n	Simple_repeat	+
	chr1	7559746	7559756	0	0	1	chr1	7559646	7559991	(TG)n	Simple_repeat	+
	chr1	7559768	7559780	0	0	1	chr1	7559646	7559991	(TG)n	Simple_repeat	+
	chr1	7559831	7559840	0	0	1	chr1	7559646	7559991	(TG)n	Simple_repeat	+
	chr1	7559893	7559904	0	0	1	chr1	7559646	7559991	(TG)n	Simple_repeat	+
	chr1	7559893	7559904	0	0	1	chr1	7559878	7560066	(CGTG)n	Simple_repeat	+
	chr1	7559967	7559979	0	0	1	chr1	7559646	7559991	(TG)n	Simple_repeat	+
	chr1	7559967	7559979	0	0	1	chr1	7559878	7560066	(CGTG)n	Simple_repeat	+
	chr1	7560031	7560041	0	0	1	chr1	7559878	7560066	(CGTG)n	Simple_repeat	+
	chr1	7560053	7560065	0	0	1	chr1	7559878	7560066	(CGTG)n	Simple_repeat	+
	chr1	7560107	7560118	0	0	1	chr1	7560107	7560237	(TG)n	Simple_repeat	+
	chr1	7560129	7560141	0	0	1	chr1	7560107	7560237	(TG)n	Simple_repeat	+
	chr1	7560180	7560191	0	0	1	chr1	7560107	7560237	(TG)n	Simple_repeat	+
	chr1	7560202	7560214	0	0	1	chr1	7560107	7560237	(TG)n	Simple_repeat	+
	chr1	7560259	7560270	0	0	1	chr1	7560259	7560387	(TG)n	Simple_repeat	+
	chr1	7560330	7560340	0	0	1	chr1	7560259	7560387	(TG)n	Simple_repeat	+
	chr1	7560352	7560364	0	0	1	chr1	7560259	7560387	(TG)n	Simple_repeat	+
	chr1	7560409	7560420	0	0	1	chr1	7560409	7560520	(TG)n	Simple_repeat	+
	chr1	7560431	7560443	0	0	1	chr1	7560409	7560520	(TG)n	Simple_repeat	+
	chr1	7560489	7560504	0	0	1	chr1	7560409	7560520	(TG)n	Simple_repeat	+
	chr1	7567223	7567232	0	0	1	chr1	7567191	7567247	(CA)n	Simple_repeat	+
	chr1	7573993	7574007	0	0	1	chr1	7573987	7574038	(CA)n	Simple_repeat	+
	chr1	7574009	7574023	0	0	1	chr1	7573987	7574038	(CA)n	Simple_repeat	+
	chr1	7581521	7581543	0	0	1	chr1	7581521	7581543	(TG)n	Simple_repeat	+
	chr1	7584268	7584277	0	0	1	chr1	7583981	7584285	AluSx4	SINE/Alu	+
	chr1	7598150	7598159	0	0	1	chr1	7598098	7598157	Arthur1A	DNA/hAT-Tip100	+
	chr1	7602899	7602940	0	0	1	chr1	7602899	7602940	(TG)n	Simple_repeat	+
	chr1	7607407	7607450	0	0	1	chr1	7607409	7607450	(CA)n	Simple_repeat	+
	chr1	7611377	7611392	0	0	1	chr1	7611366	7611432	(TG)n	Simple_repeat	+
	chr1	7611425	7611442	0	0	1	chr1	7611366	7611432	(TG)n	Simple_repeat	+
	chr1	7624633	7624643	0	0	1	chr1	7624623	7624718	(TG)n	Simple_repeat	+
	chr1	7624696	7624718	0	0	1	chr1	7624623	7624718	(TG)n	Simple_repeat	+
	chr1	7698569	7698580	0	0	1	chr1	7698419	7698715	AluSx	SINE/Alu	+
	chr1	7714530	7714541	0	0	1	chr1	7714530	7715161	(CA)n	Simple_repeat	+
	chr1	7714626	7714635	0	0	1	chr1	7714530	7715161	(CA)n	Simple_repeat	+
	chr1	7714656	7714665	0	0	1	chr1	7714530	7715161	(CA)n	Simple_repeat	+
	chr1	7714716	7714725	0	0	1	chr1	7714530	7715161	(CA)n	Simple_repeat	+
	chr1	7715032	7715041	0	0	1	chr1	7714530	7715161	(CA)n	Simple_repeat	+
	chr1	7715134	7715143	0	0	1	chr1	7714530	7715161	(CA)n	Simple_repeat	+
	chr1	7715152	7715161	0	0	1	chr1	7714530	7715161	(CA)n	Simple_repeat	+
	chr1	7715284	7715295	0	0	1	chr1	7715192	7715856	(CA)n	Simple_repeat	+
	chr1	7715300	7715309	0	0	1	chr1	7715192	7715856	(CA)n	Simple_repeat	+
	chr1	7715344	7715355	0	0	1	chr1	7715192	7715856	(CA)n	Simple_repeat	+
	chr1	7715360	7715369	0	0	1	chr1	7715192	7715856	(CA)n	Simple_repeat	+
	chr1	7715436	7715447	0	0	1	chr1	7715192	7715856	(CA)n	Simple_repeat	+
	chr1	7715472	7715481	0	0	1	chr1	7715192	7715856	(CA)n	Simple_repeat	+
	chr1	7715724	7715734	0	0	1	chr1	7715192	7715856	(CA)n	Simple_repeat	+
	chr1	7715749	7715758	0	0	1	chr1	7715192	7715856	(CA)n	Simple_repeat	+
	chr1	7715833	7715842	0	0	1	chr1	7715192	7715856	(CA)n	Simple_repeat	+
	chr1	7715847	7715863	0	0	1	chr1	7715192	7715856	(CA)n	Simple_repeat	+
	chr1	7723343	7723352	0	0	1	chr1	7723343	7723398	(TG)n	Simple_repeat	+
	chr1	7723353	7723366	0	0	1	chr1	7723343	7723398	(TG)n	Simple_repeat	+
	chr1	7723375	7723393	0	0	1	chr1	7723343	7723398	(TG)n	Simple_repeat	+
	chr1	7728449	7728492	0	0	1	chr1	7728449	7728503	(CA)n	Simple_repeat	+
	chr1	7769975	7769984	0	0	1	chr1	7769905	7770035	MER112	DNA/hAT-Charlie	+
	chr1	7802174	7802184	0	0	1	chr1	7802173	7802207	(TA)n	Simple_repeat	+
	chr1	7826637	7826668	0	0	1	chr1	7826637	7826681	(CA)n	Simple_repeat	+
	chr1	7844336	7844389	1	0	0	chr1	7844297	7844346	GC_rich	Low_complexity	+
	chr1	7844336	7844389	1	0	0	chr1	7844378	7844478	G-rich	Low_complexity	+
	chr1	7844418	7844529	1	0	0	chr1	7844378	7844478	G-rich	Low_complexity	+
	chr1	7866902	7866914	0	0	1	chr1	7866875	7866924	(CATATA)n	Simple_repeat	+
	chr1	7952045	7952054	0	0	1	chr1	7951843	7952047	L1ME2	LINE/L1	+
	chr1	7961667	7961691	0	0	1	chr1	7961667	7961691	(TG)n	Simple_repeat	+
	chr1	7989874	7989885	0	0	1	chr1	7989661	7990007	L1MD2	LINE/L1	+
	chr1	7992714	7992815	9	0	7	chr1	7992714	7992821	(CA)n	Simple_repeat	+
	chr1	8086186	8086610	1	0	0	chr1	8086362	8086390	(CCG)n	Simple_repeat	+
	chr1	8089800	8089825	0	0	1	chr1	8089800	8089825	(CA)n	Simple_repeat	+
	chr1	8128569	8128578	0	0	1	chr1	8128569	8128626	(CA)n	Simple_repeat	+
	chr1	8128580	8128626	0	0	1	chr1	8128569	8128626	(CA)n	Simple_repeat	+
	chr1	8181907	8181916	0	0	1	chr1	8181761	8182071	AluJb	SINE/Alu	+
	chr1	8204635	8204667	0	0	1	chr1	8204637	8204667	(TG)n	Simple_repeat	+
	chr1	8227571	8227610	0	0	1	chr1	8227572	8227610	(CA)n	Simple_repeat	+
	chr1	8263798	8263807	0	0	1	chr1	8263706	8263812	MIRb	SINE/MIR	+
	chr1	8279314	8279338	0	0	1	chr1	8279306	8279338	(CA)n	Simple_repeat	+
	chr1	8293715	8293725	0	0	1	chr1	8293673	8293794	(TA)n	Simple_repeat	+
	chr1	8297599	8297614	0	0	1	chr1	8297317	8297602	AluSq2	SINE/Alu	+
	chr1	8323369	8323383	0	0	1	chr1	8323369	8323408	(CA)n	Simple_repeat	+
	chr1	8323384	8323408	0	0	1	chr1	8323369	8323408	(CA)n	Simple_repeat	+
	chr1	8324395	8324427	0	0	1	chr1	8324395	8324427	(CA)n	Simple_repeat	+
	chr1	8325412	8325437	0	0	1	chr1	8325412	8325437	(TG)n	Simple_repeat	+
	chr1	8332572	8332605	0	0	1	chr1	8332574	8332609	(TG)n	Simple_repeat	+
	chr1	8336916	8336927	0	0	1	chr1	8336902	8337272	(CA)n	Simple_repeat	+
	chr1	8336929	8336940	0	0	1	chr1	8336902	8337272	(CA)n	Simple_repeat	+
	chr1	8337003	8337013	0	0	1	chr1	8336902	8337272	(CA)n	Simple_repeat	+
	chr1	8337014	8337023	0	0	1	chr1	8336902	8337272	(CA)n	Simple_repeat	+
	chr1	8337031	8337041	0	0	1	chr1	8336902	8337272	(CA)n	Simple_repeat	+
	chr1	8337121	8337130	0	0	1	chr1	8336902	8337272	(CA)n	Simple_repeat	+
	chr1	8337147	8337156	0	0	1	chr1	8336902	8337272	(CA)n	Simple_repeat	+
	chr1	8337173	8337182	0	0	1	chr1	8336902	8337272	(CA)n	Simple_repeat	+
	chr1	8337268	8337278	0	0	1	chr1	8336902	8337272	(CA)n	Simple_repeat	+
	chr1	8372078	8372089	0	0	1	chr1	8371923	8372161	L1ME3A	LINE/L1	+
	chr1	8373326	8373348	0	0	1	chr1	8373328	8373452	(TG)n	Simple_repeat	+
	chr1	8373366	8373382	0	0	1	chr1	8373328	8373452	(TG)n	Simple_repeat	+
	chr1	8373415	8373424	0	0	1	chr1	8373328	8373452	(TG)n	Simple_repeat	+
	chr1	8373439	8373449	0	0	1	chr1	8373328	8373452	(TG)n	Simple_repeat	+
	chr1	8377506	8377516	0	0	1	chr1	8377344	8377531	L2a	LINE/L2	+
	chr1	8380753	8380794	0	0	1	chr1	8380753	8380794	(CA)n	Simple_repeat	+
	chr1	8387282	8387292	0	0	1	chr1	8387064	8387284	MER82	DNA/TcMar-Tigger	+
	chr1	8410798	8410809	0	0	1	chr1	8410722	8410932	LTR86C	LTR/ERVL	+
	chr1	8422215	8422225	0	0	1	chr1	8422120	8422460	MER2	DNA/TcMar-Tigger	+
	chr1	8432567	8432603	0	0	1	chr1	8432568	8432603	(TG)n	Simple_repeat	+
	chr1	8460283	8460315	0	0	1	chr1	8460283	8460315	(TG)n	Simple_repeat	+
	chr1	8466555	8466572	0	0	1	chr1	8466492	8466706	L1MC4	LINE/L1	+
	chr1	8518632	8518647	0	0	1	chr1	8518638	8518664	(CA)n	Simple_repeat	+
	chr1	8518655	8518665	0	0	1	chr1	8518638	8518664	(CA)n	Simple_repeat	+
	chr1	8558793	8558829	0	0	1	chr1	8558793	8558829	(CA)n	Simple_repeat	+
	chr1	8577129	8577139	0	0	1	chr1	8576884	8577201	L1MD2	LINE/L1	+
	chr1	8594544	8594553	0	0	1	chr1	8594341	8594648	L1MC4	LINE/L1	+
	chr1	8601192	8601206	0	0	1	chr1	8601192	8601220	(CA)n	Simple_repeat	+
	chr1	8601208	8601220	0	0	1	chr1	8601192	8601220	(CA)n	Simple_repeat	+
	chr1	8624859	8624868	0	0	1	chr1	8624859	8624930	(TG)n	Simple_repeat	+
	chr1	8624892	8624930	0	0	1	chr1	8624859	8624930	(TG)n	Simple_repeat	+
	chr1	8661686	8661731	0	0	1	chr1	8661686	8661731	(CA)n	Simple_repeat	+
	chr1	8661796	8661836	0	0	1	chr1	8661796	8661856	(CA)n	Simple_repeat	+
	chr1	8661838	8661848	0	0	1	chr1	8661796	8661856	(CA)n	Simple_repeat	+
	chr1	8675845	8675863	0	0	1	chr1	8675837	8675863	(CA)n	Simple_repeat	+
	chr1	8693486	8693512	0	0	1	chr1	8693486	8693536	(CA)n	Simple_repeat	+
	chr1	8693514	8693536	0	0	1	chr1	8693486	8693536	(CA)n	Simple_repeat	+
	chr1	8707701	8707737	0	0	1	chr1	8707697	8707737	(TG)n	Simple_repeat	+
	chr1	8728984	8729022	0	0	1	chr1	8728984	8729027	(TG)n	Simple_repeat	+
	chr1	8729084	8729136	0	0	1	chr1	8729084	8729141	(TG)n	Simple_repeat	+
	chr1	8745621	8745631	0	0	1	chr1	8745499	8745688	AluSc8	SINE/Alu	+
	chr1	8761347	8761390	0	0	1	chr1	8761347	8761390	(CA)n	Simple_repeat	+
	chr1	8763364	8763726	3	0	1	chr1	8763560	8763581	GC_rich	Low_complexity	+
	chr1	8792800	8792810	0	0	1	chr1	8792800	8792829	(TG)n	Simple_repeat	+
	chr1	8792818	8792829	0	0	1	chr1	8792800	8792829	(TG)n	Simple_repeat	+
	chr1	8817951	8817965	0	0	1	chr1	8817873	8818150	L1MA8	LINE/L1	+
	chr1	8817971	8817989	0	0	1	chr1	8817873	8818150	L1MA8	LINE/L1	+
	chr1	8819898	8819936	0	0	1	chr1	8819898	8819936	(CA)n	Simple_repeat	+
	chr1	8875889	8875901	0	0	1	chr1	8875889	8875935	(TG)n	Simple_repeat	+
	chr1	8875903	8875921	0	0	1	chr1	8875889	8875935	(TG)n	Simple_repeat	+
	chr1	8901061	8901073	0	0	1	chr1	8901062	8901347	L2	LINE/L2	+
	chr1	8949847	8949867	0	0	1	chr1	8949847	8949879	(CA)n	Simple_repeat	+
	chr1	8973429	8973447	0	0	1	chr1	8973429	8973476	(TG)n	Simple_repeat	+
	chr1	9020803	9020849	0	0	1	chr1	9020803	9020849	(CA)n	Simple_repeat	+
	chr1	9029713	9029725	0	0	1	chr1	9029700	9029986	L1MEg	LINE/L1	+
	chr1	9060805	9060843	0	0	1	chr1	9060805	9060843	(TG)n	Simple_repeat	+
	chr1	9102469	9102492	0	0	1	chr1	9102335	9102494	AluSz	SINE/Alu	+
	chr1	9102553	9102567	0	0	1	chr1	9102525	9102630	(TG)n	Simple_repeat	+
	chr1	9102590	9102607	0	0	1	chr1	9102525	9102630	(TG)n	Simple_repeat	+
	chr1	9102653	9102671	0	0	1	chr1	9102653	9102795	(TG)n	Simple_repeat	+
	chr1	9102685	9102696	0	0	1	chr1	9102653	9102795	(TG)n	Simple_repeat	+
	chr1	9102698	9102708	0	0	1	chr1	9102653	9102795	(TG)n	Simple_repeat	+
	chr1	9102715	9102732	0	0	1	chr1	9102653	9102795	(TG)n	Simple_repeat	+
	chr1	9106724	9106760	0	0	1	chr1	9106725	9106765	(TG)n	Simple_repeat	+
	chr1	9120045	9120072	0	0	1	chr1	9120045	9120268	(CA)n	Simple_repeat	+
	chr1	9120074	9120085	0	0	1	chr1	9120045	9120268	(CA)n	Simple_repeat	+
	chr1	9120100	9120109	0	0	1	chr1	9120045	9120268	(CA)n	Simple_repeat	+
	chr1	9120110	9120121	0	0	1	chr1	9120045	9120268	(CA)n	Simple_repeat	+
	chr1	9120133	9120144	0	0	1	chr1	9120045	9120268	(CA)n	Simple_repeat	+
	chr1	9120166	9120175	0	0	1	chr1	9120045	9120268	(CA)n	Simple_repeat	+
	chr1	9120179	9120189	0	0	1	chr1	9120045	9120268	(CA)n	Simple_repeat	+
	chr1	9120190	9120199	0	0	1	chr1	9120045	9120268	(CA)n	Simple_repeat	+
	chr1	9120248	9120257	0	0	1	chr1	9120045	9120268	(CA)n	Simple_repeat	+
	chr1	9120259	9120268	0	0	1	chr1	9120045	9120268	(CA)n	Simple_repeat	+
	chr1	9120288	9120297	0	0	1	chr1	9120288	9120443	(CA)n	Simple_repeat	+
	chr1	9120316	9120325	0	0	1	chr1	9120288	9120443	(CA)n	Simple_repeat	+
	chr1	9120348	9120361	0	0	1	chr1	9120288	9120443	(CA)n	Simple_repeat	+
	chr1	9120395	9120404	0	0	1	chr1	9120288	9120443	(CA)n	Simple_repeat	+
	chr1	9120429	9120443	0	0	1	chr1	9120288	9120443	(CA)n	Simple_repeat	+
	chr1	9120497	9120508	0	0	1	chr1	9120497	9120750	(CA)n	Simple_repeat	+
	chr1	9120576	9120585	0	0	1	chr1	9120497	9120750	(CA)n	Simple_repeat	+
	chr1	9120611	9120621	0	0	1	chr1	9120497	9120750	(CA)n	Simple_repeat	+
	chr1	9120713	9120725	0	0	1	chr1	9120497	9120750	(CA)n	Simple_repeat	+
	chr1	9120728	9120738	0	0	1	chr1	9120497	9120750	(CA)n	Simple_repeat	+
	chr1	9151988	9151997	0	0	1	chr1	9148868	9154397	HERVFH19-int	LTR/ERV1	+
	chr1	9165094	9165128	0	0	1	chr1	9165094	9165158	(CA)n	Simple_repeat	+
	chr1	9165149	9165158	0	0	1	chr1	9165094	9165158	(CA)n	Simple_repeat	+
	chr1	9167058	9167068	0	0	1	chr1	9167057	9167214	L2a	LINE/L2	+
	chr1	9174016	9174059	0	0	1	chr1	9174016	9174059	(CA)n	Simple_repeat	+
	chr1	9220081	9220095	0	0	1	chr1	9220067	9220153	(CATATA)n	Simple_repeat	+
	chr1	9220097	9220107	0	0	1	chr1	9220067	9220153	(CATATA)n	Simple_repeat	+
	chr1	9220117	9220127	0	0	1	chr1	9220067	9220153	(CATATA)n	Simple_repeat	+
	chr1	9228568	9228588	0	0	1	chr1	9228568	9228605	(TG)n	Simple_repeat	+
	chr1	9228589	9228599	0	0	1	chr1	9228568	9228605	(TG)n	Simple_repeat	+
	chr1	9253773	9253785	0	0	1	chr1	9253637	9253824	MamRep4096	DNA/hAT?	+
	chr1	9263598	9263625	0	0	1	chr1	9263598	9263625	(TG)n	Simple_repeat	+
	chr1	9277183	9277192	0	0	1	chr1	9277095	9277185	MER124	DNA?	+
	chr1	9290125	9290134	0	0	1	chr1	9290061	9290189	MLT1E2	LTR/ERVL-MaLR	+
	chr1	9352986	9353013	1	0	0	chr1	9353007	9353036	GC_rich	Low_complexity	+
	chr1	9353028	9353041	1	0	0	chr1	9353007	9353036	GC_rich	Low_complexity	+
	chr1	9353914	9353924	0	0	1	chr1	9353914	9354060	(TG)n	Simple_repeat	+
	chr1	9353983	9353993	0	0	1	chr1	9353914	9354060	(TG)n	Simple_repeat	+
	chr1	9354035	9354045	0	0	1	chr1	9353914	9354060	(TG)n	Simple_repeat	+
	chr1	9354088	9354106	0	0	1	chr1	9354088	9354206	(TG)n	Simple_repeat	+
	chr1	9354282	9354294	0	0	1	chr1	9354264	9354441	(TG)n	Simple_repeat	+
	chr1	9355251	9355267	0	0	1	chr1	9355251	9355309	(TG)n	Simple_repeat	+
	chr1	9355277	9355311	0	0	1	chr1	9355251	9355309	(TG)n	Simple_repeat	+
	chr1	9356583	9356592	0	0	1	chr1	9356579	9356632	(CA)n	Simple_repeat	+
	chr1	9356666	9356675	0	0	1	chr1	9356651	9356698	(CA)n	Simple_repeat	+
	chr1	9356689	9356700	0	0	1	chr1	9356651	9356698	(CA)n	Simple_repeat	+
	chr1	9369361	9369393	0	0	1	chr1	9369362	9369397	(TG)n	Simple_repeat	+
	chr1	9376438	9376450	0	0	1	chr1	9376438	9376484	(TG)n	Simple_repeat	+
	chr1	9376456	9376465	0	0	1	chr1	9376438	9376484	(TG)n	Simple_repeat	+
	chr1	9376474	9376484	0	0	1	chr1	9376438	9376484	(TG)n	Simple_repeat	+
	chr1	9408997	9409023	0	0	1	chr1	9408997	9409057	(TG)n	Simple_repeat	+
	chr1	9409027	9409046	0	0	1	chr1	9408997	9409057	(TG)n	Simple_repeat	+
	chr1	9409047	9409057	0	0	1	chr1	9408997	9409057	(TG)n	Simple_repeat	+
	chr1	9409997	9410007	0	0	1	chr1	9409997	9410175	(CA)n	Simple_repeat	+
	chr1	9410017	9410026	0	0	1	chr1	9409997	9410175	(CA)n	Simple_repeat	+
	chr1	9410043	9410052	0	0	1	chr1	9409997	9410175	(CA)n	Simple_repeat	+
	chr1	9410060	9410069	0	0	1	chr1	9409997	9410175	(CA)n	Simple_repeat	+
	chr1	9410127	9410136	0	0	1	chr1	9409997	9410175	(CA)n	Simple_repeat	+
	chr1	9410161	9410176	0	0	1	chr1	9409997	9410175	(CA)n	Simple_repeat	+
	chr1	9410629	9410641	0	0	1	chr1	9410625	9410686	(TG)n	Simple_repeat	+
	chr1	9410642	9410651	0	0	1	chr1	9410625	9410686	(TG)n	Simple_repeat	+
	chr1	9410668	9410679	0	0	1	chr1	9410625	9410686	(TG)n	Simple_repeat	+
	chr1	9466615	9466639	0	0	1	chr1	9466615	9466639	(CA)n	Simple_repeat	+
	chr1	9471102	9471474	1	0	0	chr1	9471182	9471355	(CACAC)n	Simple_repeat	+
	chr1	9477165	9477175	0	0	1	chr1	9477130	9477229	(CA)n	Simple_repeat	+
	chr1	9489714	9489723	0	0	1	chr1	9489427	9490724	L2a	LINE/L2	+
	chr1	9506721	9506733	0	0	1	chr1	9506696	9506882	MLT1L	LTR/ERVL-MaLR	+
	chr1	9513474	9513485	0	0	1	chr1	9513476	9513549	(CA)n	Simple_repeat	+
	chr1	9513491	9513502	0	0	1	chr1	9513476	9513549	(CA)n	Simple_repeat	+
	chr1	9513518	9513527	0	0	1	chr1	9513476	9513549	(CA)n	Simple_repeat	+
	chr1	9513529	9513543	0	0	1	chr1	9513476	9513549	(CA)n	Simple_repeat	+
	chr1	9513600	9513611	0	0	1	chr1	9513604	9513783	(CA)n	Simple_repeat	+
	chr1	9513612	9513622	0	0	1	chr1	9513604	9513783	(CA)n	Simple_repeat	+
	chr1	9513692	9513705	0	0	1	chr1	9513604	9513783	(CA)n	Simple_repeat	+
	chr1	9513727	9513737	0	0	1	chr1	9513604	9513783	(CA)n	Simple_repeat	+
	chr1	9513760	9513769	0	0	1	chr1	9513604	9513783	(CA)n	Simple_repeat	+
	chr1	9513770	9513785	0	0	1	chr1	9513604	9513783	(CA)n	Simple_repeat	+
	chr1	9537651	9537662	0	0	1	chr1	9537651	9537834	(CA)n	Simple_repeat	+
	chr1	9537680	9537691	0	0	1	chr1	9537651	9537834	(CA)n	Simple_repeat	+
	chr1	9537736	9537747	0	0	1	chr1	9537651	9537834	(CA)n	Simple_repeat	+
	chr1	9538043	9538052	0	0	1	chr1	9537993	9538167	(CATA)n	Simple_repeat	+
	chr1	9538272	9538282	0	0	1	chr1	9538157	9538337	(CA)n	Simple_repeat	+
	chr1	9538295	9538305	0	0	1	chr1	9538157	9538337	(CA)n	Simple_repeat	+
	chr1	9585600	9585656	0	0	1	chr1	9585591	9585656	(CA)n	Simple_repeat	+
	chr1	9591890	9591945	0	0	1	chr1	9591890	9591945	(TG)n	Simple_repeat	+
	chr1	9616722	9616732	0	0	1	chr1	9616722	9616786	(TG)n	Simple_repeat	+
	chr1	9616740	9616758	0	0	1	chr1	9616722	9616786	(TG)n	Simple_repeat	+
	chr1	9616760	9616770	0	0	1	chr1	9616722	9616786	(TG)n	Simple_repeat	+
	chr1	9690766	9690800	0	0	1	chr1	9690762	9690798	(TG)n	Simple_repeat	+
	chr1	9747833	9747844	0	0	1	chr1	9747769	9747882	(TG)n	Simple_repeat	+
	chr1	9806787	9806799	0	0	1	chr1	9806786	9806955	MIR	SINE/MIR	+
	chr1	9838282	9838330	0	0	1	chr1	9838282	9838330	(CA)n	Simple_repeat	+
	chr1	9874834	9874843	0	0	1	chr1	9874687	9874976	AluJr	SINE/Alu	+
	chr1	9884113	9884123	0	0	1	chr1	9884067	9884190	(CGGGG)n	Simple_repeat	+
	chr1	9884146	9884215	1	0	0	chr1	9884067	9884190	(CGGGG)n	Simple_repeat	+
	chr1	9936904	9936948	0	0	1	chr1	9936900	9936948	(CA)n	Simple_repeat	+
	chr1	9970168	9970343	1	0	0	chr1	9970155	9970216	GC_rich	Low_complexity	+
	chr1	9970168	9970343	1	0	0	chr1	9970240	9970290	(CAG)n	Simple_repeat	+
	chr1	10045706	10045718	0	0	1	chr1	10045700	10045732	(TG)n	Simple_repeat	+
	chr1	10045720	10045732	0	0	1	chr1	10045700	10045732	(TG)n	Simple_repeat	+
	chr1	10066783	10066810	0	0	1	chr1	10066785	10066810	(TG)n	Simple_repeat	+
	chr1	10150852	10150890	0	0	1	chr1	10150852	10150890	(TG)n	Simple_repeat	+
	chr1	10162035	10162060	0	0	1	chr1	10162035	10162060	(TG)n	Simple_repeat	+
	chr1	10168205	10168234	0	0	1	chr1	10168205	10168233	(TG)n	Simple_repeat	+
	chr1	10171103	10171151	0	0	1	chr1	10171103	10171151	(CA)n	Simple_repeat	+
	chr1	10171272	10171285	0	0	1	chr1	10171253	10171330	(CA)n	Simple_repeat	+
	chr1	10171294	10171303	0	0	1	chr1	10171253	10171330	(CA)n	Simple_repeat	+
	chr1	10215143	10215168	0	0	1	chr1	10215144	10215182	(TG)n	Simple_repeat	+
	chr1	10226850	10226861	0	0	1	chr1	10226700	10226999	AluSx	SINE/Alu	+
	chr1	10227000	10227029	0	0	1	chr1	10227000	10227029	(CA)n	Simple_repeat	+
	chr1	10246940	10246951	0	0	1	chr1	10246946	10247006	(CA)n	Simple_repeat	+
	chr1	10246971	10246992	0	0	1	chr1	10246946	10247006	(CA)n	Simple_repeat	+
	chr1	10246997	10247006	0	0	1	chr1	10246946	10247006	(CA)n	Simple_repeat	+
	chr1	10254508	10254532	0	0	1	chr1	10254509	10254532	(TG)n	Simple_repeat	+
	chr1	10272925	10272938	0	0	1	chr1	10272915	10272990	(TA)n	Simple_repeat	+
	chr1	10272939	10272949	0	0	1	chr1	10272915	10272990	(TA)n	Simple_repeat	+
	chr1	10318364	10318378	0	0	1	chr1	10318348	10318387	(TG)n	Simple_repeat	+
	chr1	10436893	10436925	0	0	1	chr1	10436893	10436943	(CA)n	Simple_repeat	+
	chr1	10456981	10456996	0	0	1	chr1	10456715	10457009	AluSx3	SINE/Alu	+
	chr1	10465459	10465483	0	0	1	chr1	10465459	10465483	(CA)n	Simple_repeat	+
	chr1	10466326	10466335	0	0	1	chr1	10466331	10466457	FLAM_A	SINE/Alu	+
	chr1	10490363	10490724	1	0	0	chr1	10490468	10490502	GC_rich	Low_complexity	+
	chr1	10490363	10490724	1	0	0	chr1	10490723	10490748	GC_rich	Low_complexity	+
	chr1	10495774	10495794	0	0	1	chr1	10495741	10495806	HAL1-3A_ME	LINE/L1	+
	chr1	10496380	10496389	0	0	1	chr1	10496377	10496417	(TG)n	Simple_repeat	+
	chr1	10496395	10496406	0	0	1	chr1	10496377	10496417	(TG)n	Simple_repeat	+
	chr1	10496408	10496417	0	0	1	chr1	10496377	10496417	(TG)n	Simple_repeat	+
	chr1	10570778	10570787	0	0	1	chr1	10570721	10570779	L2c	LINE/L2	+
	chr1	10574214	10574256	0	0	1	chr1	10574214	10574259	(TG)n	Simple_repeat	+
	chr1	10595832	10595857	0	0	1	chr1	10595834	10595868	(TG)n	Simple_repeat	+
	chr1	10595858	10595868	0	0	1	chr1	10595834	10595868	(TG)n	Simple_repeat	+
	chr1	10615700	10615726	0	0	1	chr1	10615694	10615724	(TG)n	Simple_repeat	+
	chr1	10621106	10621116	0	0	1	chr1	10621106	10621130	(CA)n	Simple_repeat	+
	chr1	10621120	10621130	0	0	1	chr1	10621106	10621130	(CA)n	Simple_repeat	+
	chr1	10651693	10651734	0	0	1	chr1	10651693	10651734	(TG)n	Simple_repeat	+
	chr1	10670430	10670456	0	0	1	chr1	10670434	10670481	HAL1-3A_ME	LINE/L1	+
	chr1	10675737	10675750	0	0	1	chr1	10675207	10675809	L1M5	LINE/L1	+
	chr1	10721461	10721470	0	0	1	chr1	10721426	10721594	(CA)n	Simple_repeat	+
	chr1	10721524	10721539	0	0	1	chr1	10721426	10721594	(CA)n	Simple_repeat	+
	chr1	10721584	10721594	0	0	1	chr1	10721426	10721594	(CA)n	Simple_repeat	+
	chr1	10721639	10721648	0	0	1	chr1	10721611	10721788	(CA)n	Simple_repeat	+
	chr1	10721701	10721711	0	0	1	chr1	10721611	10721788	(CA)n	Simple_repeat	+
	chr1	10721775	10721788	0	0	1	chr1	10721611	10721788	(CA)n	Simple_repeat	+
	chr1	10721857	10721867	0	0	1	chr1	10721816	10721988	(CA)n	Simple_repeat	+
	chr1	10722120	10722130	0	0	1	chr1	10722055	10722231	(CA)n	Simple_repeat	+
	chr1	10722528	10722537	0	0	1	chr1	10722495	10722671	(CA)n	Simple_repeat	+
	chr1	10722640	10722649	0	0	1	chr1	10722495	10722671	(CA)n	Simple_repeat	+
	chr1	10722764	10722773	0	0	1	chr1	10722745	10722808	(CA)n	Simple_repeat	+
	chr1	10726842	10726876	0	0	1	chr1	10726842	10726876	(CA)n	Simple_repeat	+
	chr1	10754955	10754965	0	0	1	chr1	10754939	10755051	GC_rich	Low_complexity	+
	chr1	10760138	10760174	0	0	1	chr1	10760138	10760174	(CA)n	Simple_repeat	+
	chr1	10826255	10826285	0	0	1	chr1	10826262	10826285	(CA)n	Simple_repeat	+
	chr1	10837666	10837675	0	0	1	chr1	10837649	10837829	(CA)n	Simple_repeat	+
	chr1	10838123	10838132	0	0	1	chr1	10837949	10838132	(CA)n	Simple_repeat	+
	chr1	10843304	10843335	0	0	1	chr1	10843304	10843345	(TG)n	Simple_repeat	+
	chr1	10847690	10847702	0	0	1	chr1	10847690	10847745	(CA)n	Simple_repeat	+
	chr1	10847709	10847726	0	0	1	chr1	10847690	10847745	(CA)n	Simple_repeat	+
	chr1	10847728	10847737	0	0	1	chr1	10847690	10847745	(CA)n	Simple_repeat	+
	chr1	10853962	10854491	5	0	2	chr1	10854192	10854256	(TG)n	Simple_repeat	+
	chr1	10865095	10865105	0	0	1	chr1	10864782	10865137	L2c	LINE/L2	+
	chr1	10923357	10923395	0	0	1	chr1	10923357	10923392	(TG)n	Simple_repeat	+
	chr1	10924314	10924324	0	0	1	chr1	10924314	10924379	(TG)n	Simple_repeat	+
	chr1	10924326	10924341	0	0	1	chr1	10924314	10924379	(TG)n	Simple_repeat	+
	chr1	10924353	10924379	0	0	1	chr1	10924314	10924379	(TG)n	Simple_repeat	+
	chr1	10958077	10958104	0	0	1	chr1	10958077	10958116	(TG)n	Simple_repeat	+
	chr1	10971184	10971194	0	0	1	chr1	10971184	10971276	(CA)n	Simple_repeat	+
	chr1	10971200	10971211	0	0	1	chr1	10971184	10971276	(CA)n	Simple_repeat	+
	chr1	10971224	10971235	0	0	1	chr1	10971184	10971276	(CA)n	Simple_repeat	+
	chr1	10971242	10971253	0	0	1	chr1	10971184	10971276	(CA)n	Simple_repeat	+
	chr1	10971259	10971269	0	0	1	chr1	10971184	10971276	(CA)n	Simple_repeat	+
	chr1	10993309	10993321	0	0	1	chr1	10993309	10993350	(CA)n	Simple_repeat	+
	chr1	10993333	10993351	0	0	1	chr1	10993309	10993350	(CA)n	Simple_repeat	+
	chr1	10993742	10993762	0	0	1	chr1	10993741	10993878	L1MCa	LINE/L1	+
	chr1	10993770	10993780	0	0	1	chr1	10993741	10993878	L1MCa	LINE/L1	+
	chr1	11011822	11011835	0	0	1	chr1	11011804	11011848	(CATATA)n	Simple_repeat	+
	chr1	11032478	11032523	0	0	1	chr1	11032478	11032523	(CA)n	Simple_repeat	+
	chr1	11046057	11046074	0	0	1	chr1	11046057	11046202	(CA)n	Simple_repeat	+
	chr1	11046101	11046110	0	0	1	chr1	11046057	11046202	(CA)n	Simple_repeat	+
	chr1	11046179	11046202	0	0	1	chr1	11046057	11046202	(CA)n	Simple_repeat	+
	chr1	11093984	11094023	0	0	1	chr1	11093984	11094023	(CA)n	Simple_repeat	+
	chr1	11140621	11140663	0	0	1	chr1	11140621	11140662	(CA)n	Simple_repeat	+
	chr1	11142383	11142404	0	0	1	chr1	11142385	11142404	(CA)n	Simple_repeat	+
	chr1	11323552	11323592	0	0	1	chr1	11323544	11323592	(CA)n	Simple_repeat	+
	chr1	11352726	11352769	0	0	1	chr1	11352726	11352774	(CA)n	Simple_repeat	+
	chr1	11368518	11368527	0	0	1	chr1	11368263	11368702	MLT1H	LTR/ERVL-MaLR	+
	chr1	11397628	11397638	0	0	1	chr1	11397519	11397684	(TATATG)n	Simple_repeat	+
	chr1	11398690	11398700	0	0	1	chr1	11398596	11398753	(TG)n	Simple_repeat	+
	chr1	11398714	11398724	0	0	1	chr1	11398596	11398753	(TG)n	Simple_repeat	+
	chr1	11398738	11398750	0	0	1	chr1	11398596	11398753	(TG)n	Simple_repeat	+
	chr1	11433587	11433597	0	0	1	chr1	11433587	11434031	(TG)n	Simple_repeat	+
	chr1	11433600	11433612	0	0	1	chr1	11433587	11434031	(TG)n	Simple_repeat	+
	chr1	11433629	11433640	0	0	1	chr1	11433587	11434031	(TG)n	Simple_repeat	+
	chr1	11433660	11433669	0	0	1	chr1	11433587	11434031	(TG)n	Simple_repeat	+
	chr1	11433690	11433701	0	0	1	chr1	11433587	11434031	(TG)n	Simple_repeat	+
	chr1	11433714	11433724	0	0	1	chr1	11433587	11434031	(TG)n	Simple_repeat	+
	chr1	11433731	11433741	0	0	1	chr1	11433587	11434031	(TG)n	Simple_repeat	+
	chr1	11433743	11433752	0	0	1	chr1	11433587	11434031	(TG)n	Simple_repeat	+
	chr1	11433797	11433806	0	0	1	chr1	11433587	11434031	(TG)n	Simple_repeat	+
	chr1	11433807	11433817	0	0	1	chr1	11433587	11434031	(TG)n	Simple_repeat	+
	chr1	11433864	11433873	0	0	1	chr1	11433587	11434031	(TG)n	Simple_repeat	+
	chr1	11433875	11433887	0	0	1	chr1	11433587	11434031	(TG)n	Simple_repeat	+
	chr1	11433998	11434007	0	0	1	chr1	11433587	11434031	(TG)n	Simple_repeat	+
	chr1	11434177	11434187	0	0	1	chr1	11434050	11434214	(TG)n	Simple_repeat	+
	chr1	11434410	11434510	1	0	0	chr1	11434253	11434507	(GTGTG)n	Simple_repeat	+
	chr1	11452036	11452068	0	0	1	chr1	11452036	11452060	(TG)n	Simple_repeat	+
	chr1	11460618	11460644	0	0	1	chr1	11460618	11460643	(TG)n	Simple_repeat	+
	chr1	11472790	11472804	0	0	1	chr1	11472793	11472820	(CA)n	Simple_repeat	+
	chr1	11472806	11472820	0	0	1	chr1	11472793	11472820	(CA)n	Simple_repeat	+
	chr1	11473518	11473563	0	0	1	chr1	11473518	11473561	(CA)n	Simple_repeat	+
	chr1	11487214	11487264	0	0	1	chr1	11487209	11487264	(TG)n	Simple_repeat	+
	chr1	11488750	11488759	0	0	1	chr1	11488750	11488787	(TG)n	Simple_repeat	+
	chr1	11488761	11488770	0	0	1	chr1	11488750	11488787	(TG)n	Simple_repeat	+
	chr1	11488771	11488787	0	0	1	chr1	11488750	11488787	(TG)n	Simple_repeat	+
	chr1	11525265	11525320	1	0	0	chr1	11525199	11525384	(GAAA)n	Simple_repeat	+
	chr1	11540379	11540389	0	0	1	chr1	11540362	11540524	(CA)n	Simple_repeat	+
	chr1	11540403	11540414	0	0	1	chr1	11540362	11540524	(CA)n	Simple_repeat	+
	chr1	11540516	11540527	0	0	1	chr1	11540362	11540524	(CA)n	Simple_repeat	+
	chr1	11540724	11540771	0	0	1	chr1	11540735	11540771	(CA)n	Simple_repeat	+
	chr1	11541130	11541148	0	0	1	chr1	11541122	11541153	(CA)n	Simple_repeat	+
	chr1	11548695	11548725	0	0	1	chr1	11548695	11548725	(TG)n	Simple_repeat	+
	chr1	11604945	11604954	0	0	1	chr1	11604719	11605128	MLT1B	LTR/ERVL-MaLR	+
	chr1	11609665	11609675	0	0	1	chr1	11609205	11609689	L1ME3	LINE/L1	+
	chr1	11616734	11616753	0	0	1	chr1	11616734	11616766	(TG)n	Simple_repeat	+
	chr1	11616755	11616767	0	0	1	chr1	11616734	11616766	(TG)n	Simple_repeat	+
	chr1	11620055	11620094	0	0	1	chr1	11620069	11620102	(CA)n	Simple_repeat	+
	chr1	11630705	11630717	0	0	1	chr1	11630705	11630733	(CA)n	Simple_repeat	+
	chr1	11630718	11630733	0	0	1	chr1	11630705	11630733	(CA)n	Simple_repeat	+
	chr1	11631792	11631803	0	0	1	chr1	11631772	11631830	(CA)n	Simple_repeat	+
	chr1	11631821	11631830	0	0	1	chr1	11631772	11631830	(CA)n	Simple_repeat	+
	chr1	11637457	11637488	0	0	1	chr1	11637457	11637499	(CA)n	Simple_repeat	+
	chr1	11678312	11678323	0	0	1	chr1	11678312	11678365	(CA)n	Simple_repeat	+
	chr1	11678352	11678365	0	0	1	chr1	11678312	11678365	(CA)n	Simple_repeat	+
	chr1	11684806	11684823	0	0	1	chr1	11684797	11684823	(CA)n	Simple_repeat	+
	chr1	11729649	11729661	0	0	1	chr1	11729540	11729666	L2b	LINE/L2	+
	chr1	11750987	11751004	0	0	1	chr1	11750981	11751018	(TG)n	Simple_repeat	+
	chr1	11751006	11751018	0	0	1	chr1	11750981	11751018	(TG)n	Simple_repeat	+
	chr1	11762110	11762121	0	0	1	chr1	11762114	11762224	(CA)n	Simple_repeat	+
	chr1	11762155	11762164	0	0	1	chr1	11762114	11762224	(CA)n	Simple_repeat	+
	chr1	11762169	11762178	0	0	1	chr1	11762114	11762224	(CA)n	Simple_repeat	+
	chr1	11762303	11762312	0	0	1	chr1	11762244	11762539	(CA)n	Simple_repeat	+
	chr1	11762361	11762374	0	0	1	chr1	11762244	11762539	(CA)n	Simple_repeat	+
	chr1	11762412	11762421	0	0	1	chr1	11762244	11762539	(CA)n	Simple_repeat	+
	chr1	11762455	11762465	0	0	1	chr1	11762244	11762539	(CA)n	Simple_repeat	+
	chr1	11762477	11762486	0	0	1	chr1	11762244	11762539	(CA)n	Simple_repeat	+
	chr1	11762594	11762605	0	0	1	chr1	11762594	11762762	(CA)n	Simple_repeat	+
	chr1	11762677	11762689	0	0	1	chr1	11762594	11762762	(CA)n	Simple_repeat	+
	chr1	11762705	11762715	0	0	1	chr1	11762594	11762762	(CA)n	Simple_repeat	+
	chr1	11762743	11762755	0	0	1	chr1	11762594	11762762	(CA)n	Simple_repeat	+
	chr1	11787726	11787748	0	0	1	chr1	11787726	11787748	(TG)n	Simple_repeat	+
	chr1	11790280	11790300	0	0	1	chr1	11790270	11790447	(CA)n	Simple_repeat	+
	chr1	11790302	11790317	1	0	0	chr1	11790270	11790447	(CA)n	Simple_repeat	+
	chr1	11790370	11790384	0	0	1	chr1	11790270	11790447	(CA)n	Simple_repeat	+
	chr1	11790432	11790448	0	0	1	chr1	11790270	11790447	(CA)n	Simple_repeat	+
	chr1	11817949	11817994	0	0	1	chr1	11817951	11817994	(TG)n	Simple_repeat	+
	chr1	11831030	11831058	0	0	1	chr1	11831037	11831106	(TG)n	Simple_repeat	+
	chr1	11831076	11831087	0	0	1	chr1	11831037	11831106	(TG)n	Simple_repeat	+
	chr1	11831089	11831107	0	0	1	chr1	11831037	11831106	(TG)n	Simple_repeat	+
	chr1	11850973	11850988	0	0	1	chr1	11850958	11851002	(CA)n	Simple_repeat	+
	chr1	11850989	11851002	0	0	1	chr1	11850958	11851002	(CA)n	Simple_repeat	+
	chr1	11868271	11868283	0	0	1	chr1	11868267	11868327	(TG)n	Simple_repeat	+
	chr1	11868285	11868327	0	0	1	chr1	11868267	11868327	(TG)n	Simple_repeat	+
	chr1	11872722	11872768	0	0	1	chr1	11872715	11872768	(TG)n	Simple_repeat	+
	chr1	11890822	11890833	0	0	1	chr1	11890822	11890879	(CA)n	Simple_repeat	+
	chr1	11890841	11890871	0	0	1	chr1	11890822	11890879	(CA)n	Simple_repeat	+
	chr1	11894094	11894117	0	0	1	chr1	11894094	11894172	(TG)n	Simple_repeat	+
	chr1	11894124	11894146	0	0	1	chr1	11894094	11894172	(TG)n	Simple_repeat	+
	chr1	11894152	11894172	0	0	1	chr1	11894094	11894172	(TG)n	Simple_repeat	+
	chr1	11921016	11921057	0	0	1	chr1	11921016	11921053	(TG)n	Simple_repeat	+
	chr1	11924110	11924149	0	0	1	chr1	11924110	11924149	(TG)n	Simple_repeat	+
	chr1	11937043	11937075	0	0	1	chr1	11937043	11937085	(CA)n	Simple_repeat	+
	chr1	11937092	11937104	0	0	1	chr1	11937092	11937174	(TG)n	Simple_repeat	+
	chr1	11937116	11937128	0	0	1	chr1	11937092	11937174	(TG)n	Simple_repeat	+
	chr1	11937140	11937174	0	0	1	chr1	11937092	11937174	(TG)n	Simple_repeat	+
	chr1	11950947	11950956	0	0	1	chr1	11950756	11951215	LTR5B	LTR/ERVK	+
	chr1	11957370	11957384	0	0	1	chr1	11957175	11957526	L1MC5	LINE/L1	+
	chr1	11963340	11963368	0	0	1	chr1	11963340	11963368	(CA)n	Simple_repeat	+
	chr1	11968131	11968721	1	0	0	chr1	11968209	11968328	U5	snRNA	+
	chr1	11968131	11968721	1	0	0	chr1	11968583	11968853	MER1B	DNA/hAT-Charlie	+
	chr1	12004480	12004511	0	0	1	chr1	12004480	12004520	(CA)n	Simple_repeat	+
	chr1	12026163	12026174	0	0	1	chr1	12026069	12026177	(CA)n	Simple_repeat	+
	chr1	12030305	12030316	0	0	1	chr1	12030017	12030335	AluSx	SINE/Alu	+
	chr1	12048142	12048166	0	0	1	chr1	12048142	12048166	(TG)n	Simple_repeat	+
	chr1	12106920	12106929	0	0	1	chr1	12106897	12107077	(CA)n	Simple_repeat	+
	chr1	12107005	12107014	0	0	1	chr1	12106897	12107077	(CA)n	Simple_repeat	+
	chr1	12107035	12107044	0	0	1	chr1	12106897	12107077	(CA)n	Simple_repeat	+
	chr1	12107049	12107061	0	0	1	chr1	12106897	12107077	(CA)n	Simple_repeat	+
	chr1	12107126	12107135	0	0	1	chr1	12107109	12107202	(CA)n	Simple_repeat	+
	chr1	12107164	12107174	0	0	1	chr1	12107109	12107202	(CA)n	Simple_repeat	+
	chr1	12107289	12107298	0	0	1	chr1	12107295	12107363	(CA)n	Simple_repeat	+
	chr1	12107304	12107336	0	0	1	chr1	12107295	12107363	(CA)n	Simple_repeat	+
	chr1	12107337	12107350	0	0	1	chr1	12107295	12107363	(CA)n	Simple_repeat	+
	chr1	12107351	12107367	0	0	1	chr1	12107295	12107363	(CA)n	Simple_repeat	+
	chr1	12109296	12109305	0	0	1	chr1	12109189	12109441	MLT1B	LTR/ERVL-MaLR	+
	chr1	12113919	12113931	0	0	1	chr1	12113914	12113972	(TG)n	Simple_repeat	+
	chr1	12113932	12113942	0	0	1	chr1	12113914	12113972	(TG)n	Simple_repeat	+
	chr1	12113951	12113963	0	0	1	chr1	12113914	12113972	(TG)n	Simple_repeat	+
	chr1	12113964	12113975	0	0	1	chr1	12113914	12113972	(TG)n	Simple_repeat	+
	chr1	12165631	12165656	0	0	1	chr1	12165631	12165655	(CA)n	Simple_repeat	+
	chr1	12166310	12166319	0	0	1	chr1	12166229	12166661	L2b	LINE/L2	+
	chr1	12231414	12231424	0	0	1	chr1	12231393	12231699	L2a	LINE/L2	+
	chr1	12252306	12252317	0	0	1	chr1	12252306	12252364	(TG)n	Simple_repeat	+
	chr1	12252334	12252364	0	0	1	chr1	12252306	12252364	(TG)n	Simple_repeat	+
	chr1	12280528	12280537	0	0	1	chr1	12280520	12280655	AluJb	SINE/Alu	+
	chr1	12289933	12290192	1	0	0	chr1	12290133	12290251	G-rich	Low_complexity	+
	chr1	12297109	12297121	0	0	1	chr1	12297111	12297211	(TATG)n	Simple_repeat	+
	chr1	12297195	12297205	0	0	1	chr1	12297111	12297211	(TATG)n	Simple_repeat	+
	chr1	12332450	12332487	0	0	1	chr1	12332450	12332487	(TG)n	Simple_repeat	+
	chr1	12428230	12428240	0	0	1	chr1	12428224	12428252	(CATA)n	Simple_repeat	+
	chr1	12429271	12429281	0	0	1	chr1	12429263	12429309	(TG)n	Simple_repeat	+
	chr1	12429285	12429309	0	0	1	chr1	12429263	12429309	(TG)n	Simple_repeat	+
	chr1	12461010	12461057	0	0	1	chr1	12461018	12461057	(CA)n	Simple_repeat	+
	chr1	12474819	12474828	0	0	1	chr1	12474334	12474852	L1ME3A	LINE/L1	+
	chr1	12494006	12494026	0	0	1	chr1	12494007	12494026	(TG)n	Simple_repeat	+
	chr1	12545012	12545022	0	0	1	chr1	12545002	12545058	(TG)n	Simple_repeat	+
	chr1	12545023	12545046	0	0	1	chr1	12545002	12545058	(TG)n	Simple_repeat	+
	chr1	12570564	12570623	2	0	2	chr1	12570568	12570607	(TG)n	Simple_repeat	+
	chr1	12594887	12594912	0	0	1	chr1	12594887	12594912	(TG)n	Simple_repeat	+
	chr1	12599082	12599115	0	0	1	chr1	12599082	12599115	(TG)n	Simple_repeat	+
	chr1	12623179	12623188	0	0	1	chr1	12622640	12624252	MSTA-int	LTR/ERVL-MaLR	+
	chr1	12629266	12629294	0	0	1	chr1	12629267	12629294	(CA)n	Simple_repeat	+
	chr1	12644899	12644916	0	0	1	chr1	12644899	12645434	(TG)n	Simple_repeat	+
	chr1	12645032	12645046	0	0	1	chr1	12644899	12645434	(TG)n	Simple_repeat	+
	chr1	12645080	12645092	0	0	1	chr1	12644899	12645434	(TG)n	Simple_repeat	+
	chr1	12645149	12645160	0	0	1	chr1	12644899	12645434	(TG)n	Simple_repeat	+
	chr1	12645206	12645220	0	0	1	chr1	12644899	12645434	(TG)n	Simple_repeat	+
	chr1	12645232	12645244	0	0	1	chr1	12644899	12645434	(TG)n	Simple_repeat	+
	chr1	12645412	12645423	0	0	1	chr1	12644899	12645434	(TG)n	Simple_repeat	+
	chr1	12658538	12658547	0	0	1	chr1	12658472	12658766	MER46C	DNA/TcMar-Tigger	+
	chr1	12660235	12660252	0	0	1	chr1	12660229	12660263	(CA)n	Simple_repeat	+
	chr1	12667853	12667865	0	0	1	chr1	12667845	12667881	(TG)n	Simple_repeat	+
	chr1	12667867	12667881	0	0	1	chr1	12667845	12667881	(TG)n	Simple_repeat	+
	chr1	12672930	12672939	0	0	1	chr1	12672786	12673078	AluSp	SINE/Alu	+
	chr1	12695241	12695252	0	0	1	p[	12694798	12695318	LTR9	LTR/ERV1	+
	chr1	12703262	12703271	0	0	1	chr1	12703115	12703466	LTR41	LTR/ERVL	+
	chr1	12747596	12747644	0	0	1	chr1	12747596	12747643	(CA)n	Simple_repeat	+
	chr1	12750507	12750517	0	0	1	chr1	12750121	12750765	L1ME5	LINE/L1	+
	chr1	12796298	12796316	0	0	1	chr1	12796298	12796327	(CA)n	Simple_repeat	+
	chr1	12796318	12796329	0	0	1	chr1	12796298	12796327	(CA)n	Simple_repeat	+
	chr1	12796318	12796329	0	0	1	chr1	12796328	12796402	L1MEg	LINE/L1	+
	chr1	12798513	12798528	0	0	1	chr1	12797863	12798523	L1MEg	LINE/L1	+
	chr1	12812935	12812945	0	0	1	chr1	12812532	12813731	L1MB3	LINE/L1	+
	chr1	12848143	12848170	0	0	1	chr1	12848145	12848173	(CA)n	Simple_repeat	+
	chr1	13159068	13159078	0	0	1	chr1	13159032	13159080	(TA)n	Simple_repeat	+
	chr1	13511251	13511262	0	0	1	chr1	13510964	13511273	AluSx1	SINE/Alu	+
	chr1	13523528	13523568	0	0	1	chr1	13523528	13523568	(TG)n	Simple_repeat	+
	chr1	13553357	13553366	0	0	1	chr1	13553251	13553405	MIR	SINE/MIR	+
	chr1	13732081	13732092	0	0	1	chr1	13731794	13732103	AluSx1	SINE/Alu	+
	chr1	13744366	13744428	0	0	1	chr1	13744366	13744428	(TG)n	Simple_repeat	+
	chr1	13777592	13777601	0	0	1	chr1	13777486	13777640	MIR	SINE/MIR	+
	chr1	13814487	13814515	0	0	1	chr1	13814477	13814515	(TG)n	Simple_repeat	+
	chr1	13877517	13877527	0	0	1	chr1	13877399	13877910	L1MEd	LINE/L1	+
	chr1	13886469	13886478	0	0	1	chr1	13886146	13886645	LTR10F	LTR/ERV1	+
	chr1	13886947	13886960	0	0	1	chr1	13886646	13886992	HERVIP10FH-int	LTR/ERV1	+
	chr1	13898000	13898009	0	0	1	chr1	13895306	13899217	HERVIP10FH-int	LTR/ERV1	+
[truncated: 228,540+ more rows]
